# Supplementary material for: Mycorrhizal Stimulation of Leaf Gas Exchange in Relation to Root Colonization, Shoot Size, Leaf Phosphorus and Nitrogen: A Quantitative Analysis of the Literature Using Meta-Regression
Source: Front Plant Sci. 2016 Jul 29;7:1084. doi: 10.3389/fpls.2016.01084 (PMC4965464; doi:10.3389/fpls.2016.01084)
Supplement: Supplementary file 1 [file Data_Sheet_1.XLSX]

## Sheet: Data
S1: Augé, Toler, Saxton				Note: See Multiple time-points tab for AM and NM means of multiple time-points studies						710			Carbon exchange rate (photosynthesis)								Stomatal conductance								Transpiration								Shoot size		Leaf [P]		Leaf [N]		Leaf N:P
Study	# in paper	Publication	Year	Study definitions	Host	AM genus/spp	Stress	Colonization	Shoot DW ES	Leaf P ES	Leaf N:P ES	NM leaf N:P	AM mean	AM n=	NM mean	NM n=	m	r	ln ES	Variance	AM mean	AM n=	NM mean	NM n=	m	r	ln ES	Variance	AM mean	AM n=	NM mean	NM n=	m	r	ln ES	Variance	AM mean	NM mean	AM mean	NM mean	AM mean	NM mean	AM mean	NM mean	Comments
1	1	Levy & Krikun, 1980	1980		Citrus jambhiri	native mix	unstressed	50					1.31739	1	1.35652	1	1		-0.0292701	2	0.07335	1	0.08121	1	1		-0.101796	2	0.55583	1	0.581595	1	1		-0.0453118	2									Plants with root colonization from 40-60% were selected for experiment; 50% used for the meta-regression.
2	2	Levy & Krikun, 1980	1980		Citrus jambhiri	native mix	stressed	50						1		1	3	0.1	0.565464	0.8		1		1	3	0.1	0.333284	0.8		1		1	3	0.1	0.343	0.8									Plants with root colonization from 40-60% were selected for experiment; 50% used for the meta-regression.
3	3	Levy & Krikun, 1980	1980		Citrus jambhiri	native mix	stressed	50						1		1	3	0.1	0.502057	0.8		1		1	3	0.1	0.306736	0.8		1		1	3	0.1	0.323	0.8									Plants with root colonization from 40-60% were selected for experiment; 50% used for the meta-regression.
4	1	Allen et al., 1981	1981		Bouteloua gracilis	Glomus fasciculatum	unstressed	48	1.23125	1.88636			6.4	15	3.8	15	1		0.521297	0.133333	0.00759474	15	0.00307257	15	1		0.904941	0.133333	179.008	15	80.9472	15	1		0.793635	0.133333	197	160	49.8	26.4					Stomatal conductance and transpiration at 0 MPa from Fig. 1
5	2	Allen et al., 1981	1981		Bouteloua gracilis	Glomus fasciculatum	stressed	48	1.23125	1.88636											0.00227397	15	0.000840301	15	1		0.995521	0.133333	88.171	15	30.0237	15	1		1.07729	0.133333	197	160	49.8	26.4					Stomatal conductance and transpiration at -6 MPa from Fig. 1
6	1	Hardie & Leyton, 1981	1981	10 P kg-1	Trifolium pratense	Glomus mosseae	unstressed	70	10.087	1.875											0.344828	6	0.0769231	6	1		1.50024	0.333333	101	12	90	12	1		0.115311	0.166667	464	46	0.15	0.08					Root colonization reported as 69-71%; 70% used for the meta-regression
7	2	Hardie & Leyton, 1981	1981	25 P kg-1	Trifolium pratense	Glomus mosseae	unstressed	70	5.80992	2.14286											0.3125	6	0.212766	6	1		0.384412	0.333333	100	12	75	12	1		0.287682	0.166667	703	121	0.15	0.07					Root colonization reported as 69-71%; 70% used for the meta-regression
8	3	Hardie & Leyton, 1981	1981	40 P kg-1	Trifolium pratense	Glomus mosseae	unstressed	70	2.41767	2.11111											0.416667	6	0.27027	6	1		0.432864	0.333333	100	12	75	12	1		0.287682	0.166667	602	249	0.19	0.09					Root colonization reported as 69-71%; 70% used for the meta-regression
9	4	Hardie & Leyton, 1981	1981	10 P kg-1	Trifolium pratense	Glomus mosseae	stressed	70	10.087	1.875											0.0588235	6	0.0714286	6	1		-0.194156	0.333333	23	12	42	12	1		-0.602175	0.166667	464	46	0.15	0.08					Root colonization reported as 69-71%; 70% used for the meta-regression. Drought treatment = 24 h before wilting
10	5	Hardie & Leyton, 1981	1981	25 P kg-1	Trifolium pratense	Glomus mosseae	stressed	70	5.80992	2.14286											0.0625	12	0.0714286	12	1		-0.133531	0.166667	27	12	45	12	1		-0.510826	0.166667	703	121	0.15	0.07					Root colonization reported as 69-71%; 70% used for the meta-regression. Drought treatment = 24 h before wilting
11	6	Hardie & Leyton, 1981	1981	40 P kg-1	Trifolium pratense	Glomus mosseae	stressed	70	2.41767	2.11111											0.0714286	12	0.0588235	12	1		0.194156	0.166667	24	12	37	12	1		-0.432864	0.166667	602	249	0.19	0.09					Root colonization reported as 69-71%; 70% used for the meta-regression. Drought treatment = 24 h before wilting
12	1	Allen, 1982	1982		Bouteloua gracilis	Glomus fasciculatus	unstressed	60	1.09524												0.01	5	0.005	5	1		0.693147	0.4	119	5	59	5	1		0.701586	0.4	690	630
13	1	Johnson et al., 1982	1982	short day	Citrus sinensis	Glomus fasciculatus	unstressed	41	7.5	2.32941			0.34	12	0.11	12	1		1.12847	0.166667	0.4324	12	0.1497	12	1		1.06072	0.166667	283.9	12	102.8	12	1		1.01584	0.166667	2.55	0.34	0.198	0.085
14	2	Johnson et al., 1982	1982	long day low night irradiance	Citrus sinensis	Glomus fasciculatus	unstressed	51	9.47222	2.23944			0.21	12	0.09	12	1		0.847298	0.166667	0.1774	12	0.0857	12	1		0.727554	0.166667	128.3	12	61.1	12	1		0.741859	0.166667	3.41	0.36	0.159	0.071
15	3	Johnson et al., 1982	1982	long day high night irradiance	Citrus sinensis	Glomus fasciculatus	unstressed	58	9.5	2.36508			0.23	12	0.09	12	1		0.93827	0.166667	0.1458	12	0.0665	12	1		0.785034	0.166667	106.9	12	53.3	12	1		0.695957	0.166667	4.37	0.46	0.149	0.063
16	1	Kucey & Paul, 1982	1982	Expt 1, 4-5 weeks	Vicia faba	Glomus mosseae	unstressed	52.8	1.21078				7.6	2	7.02	2	1		0.079385	1																	2.47	2.04							Sample size not reported
17	2	Kucey & Paul, 1982	1982	Expt 2, 5-6 weeks	Vicia faba	Glomus mosseae	unstressed	47.2	1.02088				6.96	2	6.79	2	1		0.0247285	1																	4.4	4.31							Sample size not reported
18	1	Nelsen & Safir, 1982a	1982	- P to NM	Allium cepa	Glomus etunicatus	unstressed														0.975827	4	0.200052	4	1		1.58471	0.5	0.996884	4	0.460344	4	1		0.77266	0.5
19	2	Nelsen & Safir, 1982a	1982	+ P to NM	Allium cepa	Glomus etunicatus	unstressed														0.975827	4	0.824731	4	1		0.168228	0.5	0.996884	4	0.898533	4	1		0.103871	0.5
20	1	Nelsen & Safir, 1982b	1982	+ P to AM	Allium cepa	Glomus etunicatus	unstressed	50	1.43432	1.24167																			0.9	4	1	4	1		-0.105361	0.5	5.86505	4.08908	0.331111	0.266667					NM plants received P
21	2	Nelsen & Safir, 1982b	1982	- P to AM	Allium cepa	Glomus etunicatus	unstressed	50	1.38826	0.833333																			1.1	4	1	4	1		0.0953102	0.5	5.67671	4.08908	0.222222	0.266667					NM plants received P
22	3	Nelsen & Safir, 1982b	1982	+ P to AM	Allium cepa	Glomus etunicatus	stressed	33	4.75796	2.42593																			0.5	4	0.6	4	1		-0.182322	0.5	1.99537	0.419376	0.291111	0.12					NM plants received P
23	4	Nelsen & Safir, 1982b	1982	- P to AM	Allium cepa	Glomus etunicatus	stressed	66	4.44942	2.37037																			0.6	4	0.6	4	1		0	0.5	1.86598	0.419376	0.284444	0.12					NM plants received P
24	1	Snellgrove et al., 1982	1982		Allium porrum	Glomus mosseae	unstressed	61	0.720698	0.9375			0.33	3	0.34	3	1		-0.029853	0.666667																	2.89	4.01	0.12	0.128
25	1	Allen & Boosalis, 1983	1983		Triticum aestivum	Glomus fasciculatus	unstressed	59	1.00617												0.0178571	4	0.00684932	4	1		0.958255	0.5									163	162
26	2	Allen & Boosalis, 1983	1983		Triticum aestivum	Glomus mosseae	unstressed	43	0.746914												0.0153846	4	0.00684932	4	1		0.809219	0.5									121	162
27	3	Allen & Boosalis, 1983	1983		Triticum aestivum	Glomus fasciculatus	stressed	66	0.89313												0.00263158	4	0.0027027	4	1		-0.0266682	0.5									117	131
28	4	Allen & Boosalis, 1983	1983		Triticum aestivum	Glomus mosseae	stressed	46	0.610687												0.003125	4	0.0027027	4	1		0.145182	0.5									80	131
29	1	Allen & Cunningham, 1983	1983	inland host populations	Distichlis spicata	mixed species (G. fasciculatus predominant)	stressed	28	0.521029	1.07442											0.23	5	0.25	5	1		-0.0833816	0.4									0.282114	0.541455	1004.69	935.1					No salinity or population treatment differences; gs means provided across these treatments
30	2	Allen & Cunningham, 1983	1983	coastal host populations	Distichlis spicata	mixed species (G. fasciculatus predominant)	stressed	9	0.60938	0.938063											0.23	5	0.25	5	1		-0.0833816	0.4									0.306683	0.503269	905.064	964.823					No salinity or population treatment differences; gs means provided across these treatments
31	3	Allen & Cunningham, 1983	1983	inland host populations	Distichlis spicata	mixed species (G. fasciculatus predominant)	stressed	28	1.16952	0.902183											0.23	5	0.25	5	1		-0.0833816	0.4									0.525397	0.449241	852.311	944.721					No salinity or population treatment differences; gs means provided across these treatments
32	4	Allen & Cunningham, 1983	1983	coastal host populations	Distichlis spicata	mixed species (G. fasciculatus predominant)	stressed	9	1.0543	0.964829											0.23	5	0.25	5	1		-0.0833816	0.4									0.465463	0.44149	821.011	850.939					No salinity or population treatment differences; gs means provided across these treatments
33	5	Allen & Cunningham, 1983	1983	inland host populations	Distichlis spicata	mixed species (G. fasciculatus predominant)	stressed	28	0.790987	0.945592											0.23	5	0.25	5	1		-0.0833816	0.4									0.421952	0.53345	882.817	933.613					No salinity or population treatment differences; gs means provided across these treatments
34	6	Allen & Cunningham, 1983	1983	coastal host populations	Distichlis spicata	mixed species (G. fasciculatus predominant)	stressed	9	1.05133	0.934603											0.23	5	0.25	5	1		-0.0833816	0.4									0.446659	0.424851	832.06	890.282					No salinity or population treatment differences; gs means provided across these treatments
35	1	Levy et al., 1983	1983	not preacclimated	Citrus janmhiri	Glomus intraradices	unstressed		1.134	0.863636																				3		3	13	0.1	0.149065	0.112821	677	597	0.19	0.22
36	2	Levy et al., 1983	1983	preacclimated	Citrus janmhiri	Glomus intraradices	unstressed		1.06757	0.68																				3		3	13	0.1	0.0786832	0.112821	632	592	0.17	0.25
37	1	Allen & Allen, 1984	1984	soil inoculum. A. smithii alone	Agropyron smithii	native mix	unstressed	19	0.980964												3.17805	10	0.977089	10	1		1.17944	0.2									0.147683	0.150549							Salsola kali not recorded, as they did not form mycorrhizae
38	2	Allen & Allen, 1984	1984	spore inoculum, A. smithii alone	Agropyron smithii	native mix	unstressed	15	0.928369												1.99611	10	0.977089	10	1		0.714376	0.2									0.139878	0.150671							Salsola kali not recorded, as they did not form mycorrhizae
39	3	Allen & Allen, 1984	1984	soil inoculum. A. smithii+S. kali	Agropyron smithii	native mix	unstressed	23	1.37042												2.27823	10	0.718778	10	1		1.1536	0.2									0.134451	0.0981098							Salsola kali not recorded, as they did not form mycorrhizae
40	4	Allen & Allen, 1984	1984	spore inoculum, A. smithii+S. kali	Agropyron smithii	native mix	unstressed	18	1.18521												1.68763	10	0.718778	10	1		0.853528	0.2									0.11628	0.0981098							Salsola kali not recorded, as they did not form mycorrhizae
41	5	Allen & Allen, 1984	1984	soil inoculum, B. gracilis alone	Bouteloua gracilis	native mix	unstressed	23	1.02463												2.19557	10	1.21503	10	1		0.591668	0.2									0.187744	0.183232							Salsola kali not recorded, as they did not form mycorrhizae
42	6	Allen & Allen, 1984	1984	spore inoculum, B. gracilis alone	Bouteloua gracilis	native mix	unstressed	24	0.884193												1.66742	10	1.21503	10	1		0.316502	0.2									0.162012	0.183232							Salsola kali not recorded, as they did not form mycorrhizae
43	7	Allen & Allen, 1984	1984	soil inoculum, B. gracilis+S. kali	Bouteloua gracilis	native mix	unstressed	33	1.33862												1.736	10	0.188679	10	1		2.21929	0.2									0.113293	0.0846341							Salsola kali not recorded, as they did not form mycorrhizae
44	8	Allen & Allen, 1984	1984	spore inoculum, B. gracilis+S. kali	Bouteloua gracilis	native mix	unstressed	18	1.10663												1.47215	10	0.188679	10	1		2.05443	0.2									0.0936585	0.0846341							Salsola kali not recorded, as they did not form mycorrhizae
45	1	Allen et al., 1984	1984		Pascopyrum smithii	Glomus fasciculatum	unstressed+drought-stressed combined	55	1.38281				2.5	5	1.7	5	1		0.385662	0.4																	177	128							Bouteloua gracilis data reported in Allen et al., 1981
46	1	Graham & Syvertsen, 1984	1984		Poncirus trifoliataxCitrus sinensis	Glomus intraradices	unstressed	64	1.02564	2																			43.8	8	34.7	8	1		0.232894	0.25	1.2	1.17	0.18	0.09
47	2	Graham & Syvertsen, 1984	1984		Citrus aurantium	Glomus intraradices	unstressed	71	1.00901	2.33333																			36.6	8	34.8	8	1		0.0504309	0.25	1.12	1.11	0.14	0.06
48	1	Sieverding, 1984	1984	90% available soil water	Sorghum bicolor	Glomus macrocarpus	unstressed	62	2.70192	1.18919																				3		3	2	0.1	0.0411771	0.366667	2.81	1.04	0.88	0.74
49	2	Sieverding, 1984	1984	50% available soil water	Sorghum bicolor	Glomus macrocarpus	stressed	63	2.50943	0.939759																				3		3	2	0.1	0.120489	0.366667	3.99	1.59	0.78	0.83
50	3	Sieverding, 1984	1984	10% available soil water	Sorghum bicolor	Glomus macrocarpus	stressed	73	1.93277	1.5873																				3		3	2	0.1	0.00538914	0.366667	2.3	1.19	1	0.63
51	4	Sieverding, 1984	1984	90% available soil water	Sorghum bicolor	Glomus mosseae	unstressed	52	1.49038	1.2027																				3		3	2	0.1	0.0292763	0.366667	1.55	1.04	0.89	0.74
52	5	Sieverding, 1984	1984	50% available soil water	Sorghum bicolor	Glomus mosseae	stressed	49	1.55346	1.12048																				3		3	2	0.1	-0.0184621	0.366667	2.47	1.59	0.93	0.83
53	6	Sieverding, 1984	1984	10% available soil water	Sorghum bicolor	Glomus mosseae	stressed	40	1.04202	1.49206																				3		3	2	0.1	0.024491	0.366667	1.24	1.19	0.94	0.63
54	7	Sieverding, 1984	1984	90% available soil water	Sorghum bicolor	white reticulate"	unstressed	57	2.47115	1.05405																				3		3	2	0.1	0.0507854	0.366667	2.57	1.04	0.78	0.74
55	8	Sieverding, 1984	1984	50% available soil water	Sorghum bicolor	white reticulate"	stressed	54	2.19497	1.01205																				3		3	2	0.1	0.028058	0.366667	3.49	1.59	0.84	0.83
56	9	Sieverding, 1984	1984	10% available soil water	Sorghum bicolor	white reticulate"	stressed	75	1.82353	1.36508																				3		3	2	0.1	0.0235083	0.366667	2.17	1.19	0.86	0.63
57	10	Sieverding, 1984	1984	90% available soil water	Guizotia abyssinica	Glomus macrocarpus	unstressed	82	1.26519	1.86598																				3		3	2	0.1	-0.0368215	0.366667	2.29	1.81	1.81	0.97
58	11	Sieverding, 1984	1984	50% available soil water	Guizotia abyssinica	Glomus macrocarpus	stressed	82	1.69536	2.36364																				3		3	2	0.1	-0.0547941	0.366667	2.56	1.51	1.82	0.77
59	12	Sieverding, 1984	1984	10% available soil water	Guizotia abyssinica	Glomus macrocarpus	stressed	84	2.64773	1.78824																				3		3	2	0.1	-0.0550778	0.366667	2.33	0.88	1.52	0.85
60	13	Sieverding, 1984	1984	90% available soil water	Guizotia abyssinica	Glomus mosseae	unstressed	73	0.78453	2.17526																				3		3	2	0.1	0.0378333	0.366667	1.42	1.81	2.11	0.97
61	14	Sieverding, 1984	1984	50% available soil water	Guizotia abyssinica	Glomus mosseae	stressed	45	1.44371	2.14286																				3		3	2	0.1	-0.0215836	0.366667	2.18	1.51	1.65	0.77
62	15	Sieverding, 1984	1984	10% available soil water	Guizotia abyssinica	Glomus mosseae	stressed	62	1.59091	1.58824																				3		3	2	0.1	0.0632427	0.366667	1.4	0.88	1.35	0.85
63	16	Sieverding, 1984	1984	90% available soil water	Guizotia abyssinica	white reticulate"	unstressed	77	0.762431	1.51546																				3		3	2	0.1	-0.0419708	0.366667	1.38	1.81	1.47	0.97
64	17	Sieverding, 1984	1984	50% available soil water	Guizotia abyssinica	white reticulate"	stressed	66	1.4702	1.67532																				3		3	2	0.1	-0.148508	0.366667	2.22	1.51	1.29	0.77
65	18	Sieverding, 1984	1984	10% available soil water	Guizotia abyssinica	white reticulate"	stressed	53	1.64773	1.8																				3		3	2	0.1	-0.0377824	0.366667	1.45	0.88	1.53	0.85
66	1	Stahl & Smith, 1984	1984	Red Desert	Agropyron smithii	Glomus macrocarpum	unstressed	68													0.00387778	4	0.00308022	4	1		0.230262	0.5																	Measurement at 0 MPa soil water potential
67	2	Stahl & Smith, 1984	1984	Powder River Basin	Agropyron smithii	Glomus macrocarpum	unstressed	78													0.00358507	4	0.00308022	4	1		0.151778	0.5																	Measurement at 0 MPa soil water potential
68	3	Stahl & Smith, 1984	1984	Red Desert	Agropyron smithii	Glomus microcarpum	unstressed	63													0.00569297	4	0.00308022	4	1		0.614232	0.5																	Measurement at 0 MPa soil water potential
69	4	Stahl & Smith, 1984	1984	Powder River Basin	Agropyron smithii	Glomus microcarpum	unstressed	70													0.00431456	4	0.00308022	4	1		0.336995	0.5																	Measurement at 0 MPa soil water potential
70	5	Stahl & Smith, 1984	1984	Powder River Basin	Agropyron smithii	Glomus macrocarpum + G. microcarpum	unstressed	59													0.00470303	4	0.00308022	4	1		0.423208	0.5																	Measurement at 0 MPa soil water potential
71	1	Busse & Ellis, 1985	1985		Glycine max cv Harosoy	Glomus fasciculatum	unstressed	49.7	1.01359	1.04195																			128.07	12	134.538	12	1		-0.049271	0.166667	8.95	8.83	0.621	0.596
72	2	Busse & Ellis, 1985	1985		Glycine max cv Harosoy	Glomus fasciculatum	stressed	28.3	1.10769	1.15419																				12		12	8	0.1	0.035	0.0354167	6.48	5.85	0.524	0.454
73	1	Ellis et al., 1985	1985		Triticum aestivum	Glomus fasciculatum	unstressed	35	1.34302												1.66667	4	1.66667	4	1		0	0.5									2.31	1.72
74	2	Ellis et al., 1985	1985		Triticum aestivum	Glomus fasciculatum	stressed	35	1.15116													4		4	3	0.1	0.501	0.2									1.98	1.72
75	3	Ellis et al., 1985	1985		Triticum aestivum	Glomus deserticola	unstressed	35	1.2193												1.42857	4	1.66667	4	1		-0.154151	0.5									2.78	2.28
76	4	Ellis et al., 1985	1985		Triticum aestivum	Glomus deserticola	stressed	35	1.14474													4		4	3	0.1	0.41	0.2									2.61	2.28
77	1	Graham & Syvertsen, 1985	1985		Citrus aurantium	Glomus intraradices	unstressed		0.796137	0.5			190	6	199	6	1		-0.0462808	0.333333									19.6	6	19.3	6	1		0.0154245	0.333333	3.71	4.66	0.09	0.18					Root colonization rates: at least 50%
78	2	Graham & Syvertsen, 1985	1985		Citrus reshni	Glomus intraradices	unstressed		0.897436	0.875			221	6	218	6	1		0.0136676	0.333333									21.3	6	20.7	6	1		0.0285734	0.333333	2.45	2.73	0.14	0.16					Root colonization rates: at least 50%
79	3	Graham & Syvertsen, 1985	1985		Poncirus trifoliata x Citrus paradisi	Glomus intraradices	unstressed		0.89372	0.8			243	6	263	6	1		-0.0790926	0.333333									21.3	6	20.7	6	1		0.0285734	0.333333	3.7	4.14	0.12	0.15					Root colonization rates: at least 50%
80	4	Graham & Syvertsen, 1985	1985		Poncirus trifoliata x Citrus sinensis	Glomus intraradices	unstressed		1.01136	0.857143			219	6	289	6	1		-0.277355	0.333333									22.5	6	23.2	6	1		-0.030637	0.333333	3.56	3.52	0.18	0.21					Root colonization rates: at least 50%
81	5	Graham & Syvertsen, 1985	1985		Poncirus trifoliata	Glomus intraradices	unstressed		0.913725	0.761905			348	6	341	6	1		0.02032	0.333333									29.1	6	30.1	6	1		-0.033787	0.333333	2.33	2.55	0.16	0.21					Root colonization rates: at least 50%
82	1	Hardie, 1985	1985	before transplant	Trifolium pratense	Glomus mosseae	unstressed		0.765201	0.846154											0.200401	2	0.187266	2	1		0.0677897	1	13.09	2	11.96	2	1		0.0902808	1	400.2	523	0.11	0.13					AM values are for hyphae intact treatment.
83	2	Hardie, 1985	1985	after transplant	Trifolium pratense	Glomus mosseae	unstressed		0.765201	0.846154											0.234192	2	0.2	2	1		0.06	1	19.06	2	16.53	2	1		0.142415	1	400.2	523	0.11	0.13					AM values are for hyphae intact treatment.
84	3	Hardie, 1985	1985	before transplant	Allium porrum	Glomus mosseae	unstressed	20.4	1.19397	1											4.74	2	6.31	2	1		-0.286099	1	4.74	2	6.31	2	1		-0.286099	1	570.6	477.9	0.16	0.16					AM values are for hyphae intact treatment
85	4	Hardie, 1985	1985	after transplant	Allium porrum	Glomus mosseae	unstressed	20.4	1.19397	1																				2		2	2	0.1	0.0602126	0.55	570.6	477.9	0.16	0.16					AM values are for hyphae intact treatment
86	1	Harris et al., 1985	1985		Glycine max	Glomus fasciculatum	unstressed	76	1.16149	1.01344	1.09829	22.0729		4		4	2	0.1												4		4	2	0.1	0.073	0.275	15.32	13.19	1.056	1.042	25.6	23	24.2424	22.0729
87	1	Huang et al., 1985	1985		Leucana leucocephala	Glomus fasciculatum	unstressed	88	7.71429	1.7												5		5	8	0.1	0.838	0.085		5		5	8	0.1	0.699	0.085	5.4	0.7	0.17	0.1
88	1	Johnson & Hummel, 1985	1985		Poncirus trifoliata x Citrus sinensis	Glomus intraradices	unstressed	72	3.64407	1.39062																			0.14	10	0.13	10	1		0.074108	0.2	2.15	0.59	0.178	0.128					Summed leaf DW and stem DW for shoot DW
89	2	Johnson & Hummel, 1985	1985		Poncirus trifoliata x Citrus sinensis	Glomus intraradices	stressed	65	13.7037	1.4537																			0.13	10	0.13	10	1		0	0.2	1.48	0.108	0.157	0.108					Summed leaf DW and stem DW for shoot DW
90	1	Koide, 1985	1985	Expt 4. -P, 850 umol m-2 -1	Helianthus annuus	Glomus fasciculatum	unstressed	93.6	1.46667	1.1134												5		5	3	0.1	0.697994	0.16									4.18	2.85	0.108	0.097
91	2	Koide, 1985	1985	Expt 4. +P, 850 umol m-2 -1	Helianthus annuus	Glomus fasciculatum	unstressed	85.6	0.889774	0.951613												5		5	2	0.1	0.132259	0.22									13.4	15.06	0.236	0.248
92	3	Koide, 1985	1985	Expt 4. -P, 500 umol m-2 -1	Helianthus annuus	Glomus fasciculatum	unstressed	93.6	1.46667	1.1134												5		5	3	0.1	0.418447	0.16									4.18	2.85	0.108	0.097
93	4	Koide, 1985	1985	Expt 4. +P, 500 umol m-2 -1	Helianthus annuus	Glomus fasciculatum	unstressed	85.6	0.889774	0.951613												5		5	2	0.1	0.064519	0.22									13.4	15.06	0.236	0.248
94	5	Koide, 1985	1985	Expt 4. -P, 100 umol m-2 -1	Helianthus annuus	Glomus fasciculatum	unstressed	93.6	1.46667	1.1134												5		5	3	0.1	0.63003	0.16									4.18	2.85	0.108	0.097
95	6	Koide, 1985	1985	Expt 4. +P, 100 umol m-2 -1	Helianthus annuus	Glomus fasciculatum	unstressed	85.6	0.889774	0.951613												5		5	2	0.1	0.0298623	0.22									13.4	15.06	0.236	0.248
96	7	Koide, 1985	1985	Expt 4. -P, 200 umol m-2 -1	Helianthus annuus	Glomus fasciculatum	unstressed	93.6	1.46667	1.1134											0.478469	5	0.46729	5	1		0.0236418	0.4									4.18	2.85	0.108	0.097
97	8	Koide, 1985	1985	Expt 4. +P, 200 umol m-2 -1	Helianthus annuus	Glomus fasciculatum	unstressed	85.6	0.889774	0.951613											0.909091	5	0.961538	5	1		-0.0560895	0.4									13.4	15.06	0.236	0.248
98	9	Koide, 1985	1985	Expt 1. -P, 850 umol m-2 -1	Helianthus annuus	Glomus fasciculatum	unstressed	65.8	0.93633	1.37624											1.36986	5	1.16279	5	1		0.163888	0.4	4.39	5	4	5	1		0.0930349	0.4	2.5	2.67	0.278	0.202
99	10	Koide, 1985	1985	Expt 1. -P, 500 umol m-2 -1	Helianthus annuus	Glomus fasciculatum	unstressed	65.8	0.93633	1.37624											0.900901	5	0.75188	5	1		0.180819	0.4	2.87	5	2.79	5	1		0.0282704	0.4	2.5	2.67	0.278	0.202
100	11	Koide, 1985	1985	Expt 1. -P, 200 umol m-2 -1	Helianthus annuus	Glomus fasciculatum	unstressed	65.8	0.93633	1.37624											0.413223	5	0.374532	5	1		0.0983109	0.4	1.74	5	1.63	5	1		0.0653051	0.4	2.5	2.67	0.278	0.202
101	12	Koide, 1985	1985	Expt 1. -P, 100 umol m-2 -1	Helianthus annuus	Glomus fasciculatum	unstressed	65.8	0.93633	1.37624											0.18797	5	0.192308	5	1		-0.0228147	0.4	0.79	5	0.78	5	1		0.012739	0.4	2.5	2.67	0.278	0.202
102	13	Koide, 1985	1985	Expt 2. -P, 850 umol m-2 -1	Helianthus annuus	Glomus fasciculatum	unstressed	53.4	0.834532	1.05121											1.6129	5	1.72414	5	1		-0.0666914	0.4	3.75	5	3.93	5	1		-0.0468836	0.4	2.32	2.78	0.39	0.371
103	14	Koide, 1985	1985	Expt 2. -P, 500 umol m-2 -1	Helianthus annuus	Glomus fasciculatum	unstressed	53.4	0.834532	1.05121											1.26582	5	1.2987	5	1		-0.0256424	0.4	3.25	5	3.34	5	1		-0.0273158	0.4	2.32	2.78	0.39	0.371
104	15	Koide, 1985	1985	Expt 2. -P, 200 umol m-2 -1	Helianthus annuus	Glomus fasciculatum	unstressed	53.4	0.834532	1.05121											1.08696	5	1.0989	5	1		-0.0109291	0.4	1.27	5	1.25	5	1		0.0158733	0.4	2.32	2.78	0.39	0.371
105	16	Koide, 1985	1985	Expt 2. -P, 100 umol m-2 -1	Helianthus annuus	Glomus fasciculatum	unstressed	53.4	0.834532	1.05121											0.769231	5	0.653595	5	1		0.162903	0.4	1.13	5	1.07	5	1		0.054559	0.4	2.32	2.78	0.39	0.371
106	17	Koide, 1985	1985	Expt 3. -P, 850 umol m-2 -1	Helianthus annuus	Glomus fasciculatum	unstressed	89.2	0.8	1.74545											1.35135	5	0.840336	5	1		0.475058	0.4	4.31	5	3.51	5	1		0.205322	0.4	2.52	3.15	0.192	0.11
107	18	Koide, 1985	1985	Expt 3. -P, 500 umol m-2 -1	Helianthus annuus	Glomus fasciculatum	unstressed	89.2	0.8	1.74545											0.787402	5	0.404858	5	1		0.665201	0.4	2.83	5	2.38	5	1		0.173176	0.4	2.52	3.15	0.192	0.11
108	19	Koide, 1985	1985	Expt 3. -P, 200 umol m-2 -1	Helianthus annuus	Glomus fasciculatum	unstressed	89.2	0.8	1.74545											0.326797	5	0.163666	5	1		0.691512	0.4	2.14	5	1.46	5	1		0.382369	0.4	2.52	3.15	0.192	0.11
109	20	Koide, 1985	1985	Expt 3. -P, 100 umol m-2 -1	Helianthus annuus	Glomus fasciculatum	unstressed	89.2	0.8	1.74545											0.320513	5	0.0918274	5	1		1.25001	0.4	0.98	5	0.58	5	1		0.524524	0.4	2.52	3.15	0.192	0.11
110	1	Allen & Allen, 1986	1986	seasonal	Agropyron smithii	native mix	field, unirrigated	19.5														3		3	12	0.1	0.35174	0.116667
111	2	Allen & Allen, 1986	1986	diurnal	Agropyron smithii	native mix	field, unirrigated	19.5														3		3	5	0.1	0.685493	0.186667
112	1	Augé et al., 1986a	1986	low P	Rosa hybrida cv Samantha	Glomus deserticola	unstressed	98	3.2549	1.27869											4.9	8	3.2	8	1		0.426084	0.25									33.2	10.2	0.78	0.61
113	2	Augé et al., 1986a	1986	high P	Rosa hybrida cv Samantha	Glomus deserticola	unstressed	36	1.01397	1.04878											3.1	8	2.8	8	1		0.101783	0.25									36.3	35.8	0.86	0.82
114	3	Augé et al., 1986a	1986	low P	Rosa hybrida cv Samantha	Glomus intraradices	unstressed	97	3.11765	1.90164											5.2	8	3.2	8	1		0.485508	0.25									31.8	10.2	1.16	0.61					Pot culture was predominantly Glomus intraradices, trace amounts of other AM fungi
115	4	Augé et al., 1986a	1986	high P	Rosa hybrida cv Samantha	Glomus intraradices	unstressed	34	0.874302	1.17073											3	8	2.8	8	1		0.0689929	0.25									31.3	35.8	0.96	0.82					Pot culture was predominantly Glomus intraradices, trace amounts of other AM fungi
116	1	Augé et al., 1986b	1986		Rosa hybrida cv Samantha	Glomus deserticola	stressed	53		0.703704												6		6	2	0.1	0.411563	0.183333											1.9	2.7					Stomatal conductance of unacclimated plants in -1.8 to -3.0 MPa range of leaf water potential
117	2	Augé et al., 1986b	1986		Rosa hybrida cv Samantha	Glomus intraradices	stressed	66		0.814815												6		6	2	0.1	0.612982	0.183333											2.2	2.7					Stomatal conductance of unacclimated plants in -1.8 to -3.0 MPa range of leaf water potential
118	1	Bildusas et al., 1986	1986	pre-drought	Bromus inermis	Glomus fasciculatum	unstressed	25	0.853659	1.08824	0.918919	5	0.35	6	0.29	6	1		0.188052	0.333333	10.9	6	9.4	6	1		0.148053	0.333333									3.5	4.1	0.37	0.34	1.7	1.7	4.59459	5	Plants were pre-acclimated to drought at -0.03 and -0.8 MPa soil water potential. Means were reported for these two groups combined (half of the plants preaccilimated to drought for both M and NM).
119	2	Bildusas et al., 1986	1986	peak-drought	Bromus inermis	Glomus fasciculatum	stressed	25	0.853659	1.08824	0.918919	5	0.26	6	0.17	6	1		0.424883	0.333333	3.6	6	3.1	6	1		0.149532	0.333333									3.5	4.1	0.37	0.34	1.7	1.7	4.59459	5	Plants were pre-acclimated to drought at -0.03 and -0.8 MPa soil water potential. Means were reported for these two groups combined (half of the plants preaccilimated to drought for both M and NM).
120	3	Bildusas et al., 1986	1986	post-drought	Bromus inermis	Glomus fasciculatum	stressed	25	0.853659	1.08824	0.918919	5	0.33	6	0.27	6	1		0.200671	0.333333	6.1	6	4.7	6	1		0.260726	0.333333									3.5	4.1	0.37	0.34	1.7	1.7	4.59459	5	Plants were pre-acclimated to drought at -0.03 and -0.8 MPa soil water potential. Means were reported for these two groups combined (half of the plants preaccilimated to drought for both M and NM).
121	1	Sieverding, 1986	1986	soil A 90% available soil water	Sorghum bicolor	Glomus macrocarpus	unstressed		1.41281																					3		3	2	0.1	0.545014	0.366667	2.14692	1.51961							Leaf area calculated from root length and root length/leaf area data provided
122	2	Sieverding, 1986	1986	soil A 50% available soil water	Sorghum bicolor	Glomus macrocarpus	stressed		2.18335																					3		3	2	0.1	0.865365	0.366667	2.69822	1.23582							Leaf area calculated from root length and root length/leaf area data provided
123	3	Sieverding, 1986	1986	soil A 10% available soil water	Sorghum bicolor	Glomus macrocarpus	stressed		1.82477																					3		3	2	0.1	0.985931	0.366667	2.26347	1.24042							Leaf area calculated from root length and root length/leaf area data provided
124	4	Sieverding, 1986	1986	soil B 90% available soil water	Sorghum bicolor	Glomus macrocarpus	unstressed		1.82477																					3		3	2	0.1	0.437808	0.366667	2.26347	1.24042							Leaf area calculated from root length and root length/leaf area data provided
125	5	Sieverding, 1986	1986	soil B 50% available soil water	Sorghum bicolor	Glomus macrocarpus	stressed		0.986081																					3		3	2	0.1	0.630886	0.366667	3.70313	3.7554							Leaf area calculated from root length and root length/leaf area data provided
126	6	Sieverding, 1986	1986	soil B 10% available soil water	Sorghum bicolor	Glomus macrocarpus	stressed		0.996694																					3		3	2	0.1	0.571869	0.366667	3.77941	3.79195							Leaf area calculated from root length and root length/leaf area data provided
127	1	Augé et al., 1987	1987	low P	Rosa hybrida cv Samantha	Glomus deserticola	stressed	98	3.2549	1.27869											1.1	24	0.8	24	1		0.318454	0.0833333	13.6	8	8.6	8	1		0.458308	0.25	33.2	10.2	0.78	0.61					Stomatal condunce of each plant measured at 20-25% soil relative water content. Same plants as prior publication with ample water, Auge et al., 1986
128	2	Augé et al., 1987	1987	high P	Rosa hybrida cv Samantha	Glomus deserticola	stressed	36	1.01397	1.04878											0.9	24	0.7	24	1		0.251314	0.0833333	8.7	8	7.7	8	1		0.122103	0.25	36.3	35.8	0.86	0.82					Stomatal condunce of each plant measured at 20-25% soil relative water content. Same plants as prior publication with ample water, Auge et al., 1986
129	3	Augé et al., 1987	1987	low P	Rosa hybrida cv Samantha	Glomus intraradices	stressed	97	3.11765	1.90164											1.6	24	0.8	24	1		0.693147	0.0833333	12.1	8	8.6	8	1		0.341443	0.25	31.8	10.2	1.16	0.61					Stomatal condunce of each plant measured at 20-25% soil relative water content. Same plants as prior publication with ample water, Auge et al., 1986
130	4	Augé et al., 1987	1987	high P	Rosa hybrida cv Samantha	Glomus intraradices	stressed	34	0.874302	1.17073											1.5	24	0.7	24	1		0.76214	0.0833333	8.9	8	7.7	8	1		0.144831	0.25	31.3	35.8	0.96	0.82					Stomatal condunce of each plant measured at 20-25% soil relative water content. Same plants as prior publication with ample water, Auge et al., 1986
131	1	Bethlenfalvay et al., 1987	1987		Glycine max cv 'Hobbit'	Glomus mosseae	unstressed	39	0.898077	0.75	1.27443	20.75									0.908425	6	0.673993	6	1		0.298493	0.333333	16.0611	6	12.6718	6	1		0.237023	0.333333	4.67	5.2	0.9	1.2	23.8	24.9	26.4444	20.75	shoot DW = plant DW - root DW
132	2	Bethlenfalvay et al., 1987	1987		Glycine max cv 'Hobbit'	Glomus mosseae	stressed	40	1.26904	1.33333	0.72619	28										6		6	6	0.1	0.328442	0.0833333		6		6	6	0.1	0.199486	0.0833333	2.5	1.97	1.2	0.9	24.4	25.2	20.3333	28	shoot DW = plant DW - root DW
133	1	Brown & Bethlenfalvay, 1987	1987	Rhizobium colonization	Glycine max cv 'Hobbit'	Glomus mosseae	unstressed	57.3	1.01818	0.640919	1.47931	78.3751	18.3552	8	15.9031	8	1		0.1434	0.25																	5.6	5.5	1.24544	1.9432	144.397	152.299	115.941	78.3751
134	1	Brown & Bethlenfalvay, 1987	1987	N fertilization	Glycine max cv 'Hobbit'	Glomus mosseae	unstressed	68.7	1.08929	0.731868	1.16029	109.031	17.741	8	15.2099	8	1		0.153931	0.25																	6.1	5.6	1.35091	1.84584	170.9	201.253	126.507	109.031
135	1	Davies et al., 1987	1987	hydrogel: day 1 am,pm	Rosa multiflora 'Brooks 56'	Glomus fasciculatum	unstressed	72.5	1.04972													9		9	2	0.1	0.179162	0.122222		9		9	2	0.1	-0.140336	0.122222	19	18.1							Plants not watered over days 0-7. Day 1 scored as unstressed. 60-85% root colonization, 72.5% used for the meta-regression
136	2	Davies et al., 1987	1987	no hydrogel: day 1 am,pm	Rosa multiflora 'Brooks 56'	Glomus fasciculatum	unstressed	72.5	0.909639													9		9	2	0.1	0.33773	0.122222		9		9	2	0.1	-0.413302	0.122222	15.1	16.6							Plants not watered over days 0-7. Day 1 scored as unstressed. 60-85% root colonization, 72.5% used for the meta-regression
137	3	Davies et al., 1987	1987	hydrogel: days 4 and 7 of drying: am,pm	Rosa multiflora 'Brooks 56'	Glomus fasciculatum	stressed	72.5	1.04972													9		9	4	0.1	0.57442	0.0722222		9		9	4	0.1	-0.476981	0.0722222	19	18.1							Plants not watered over days 0-7. Day 1 scored as unstressed. 60-85% root colonization, 72.5% used for the meta-regression
138	4	Davies et al., 1987	1987	no hydrogel: days 4 and 7 of drying: am,pm	Rosa multiflora 'Brooks 56'	Glomus fasciculatum	stressed	72.5	0.909639													9		9	4	0.1	0.219455	0.0722222		9		9	4	0.1	-0.269504	0.0722222	15.1	16.6							Plants not watered over days 0-7. Day 1 scored as unstressed. 60-85% root colonization, 72.5% used for the meta-regression
139	1	Graham et al., 1987	1987		Poncirus trifoliata x C. sinensis	Glomus intraradices	unstressed		0.933594	0.652174																				10		10	7	0.1	0.122395	0.0457143	2.39	2.56	0.15	0.23
140	2	Graham et al., 1987	1987		Citrus aurantium	Glomus intraradices	unstressed		0.881944	0.909091																				10		10	8	0.1	0.155341	0.0425	3.81	4.32	0.1	0.11
141	3	Graham et al., 1987	1987		Poncirus trifoliata x C. sinensis	Glomus intraradices	unstressed		0.885593	1.0625																			22.777	10	19.8317	10	1		0.13847	0.2	2.09	2.36	0.17	0.16
142	4	Graham et al., 1987	1987		Poncirus trifoliata x C. sinensis	Glomus intraradices	stressed		0.885593	1.0625																				10		10	4	0.1	-0.580954	0.065	2.09	2.36	0.17	0.16
143	5	Graham et al., 1987	1987		Citrus aurantium	Glomus intraradices	unstressed		0.721311	1.44444																			30.0912	10	26.5568	10	1		0.124946	0.2	2.64	3.66	0.13	0.09
144	6	Graham et al., 1987	1987		Citrus aurantium	Glomus intraradices	stressed		0.721311	1.44444																				10		10	5	0.1	0.263527	0.056	2.64	3.66	0.13	0.09
145	7	Graham et al., 1987	1987		Poncirus trifoliata x C. sinensis	Glomus intraradices	stressed		0.885593	1.0625																				10		10	2	0.1	0.022316	0.11	2.09	2.36	0.17	0.16
146	8	Graham et al., 1987	1987		Citrus aurantium	Glomus intraradices	stressed		0.721311	1.44444																				10		10	2	0.1	-0.0355323	0.11	2.64	3.66	0.13	0.09
147	1	Hartmond et al., 1987	1987		Citrus sinensis	Glomus intraradices	unstressed	44.4	0.743119	0.642857	1.61317	9.64286	3.7	9	4.2	9	1		-0.126752	0.222222	0.56	9	0.54	9	1		0.0363676	0.222222									8.1	10.9	0.18	0.28	2.8	2.7	15.5556	9.64286
148	2	Hartmond et al., 1987	1987		Citrus sinensis	Glomus intraradices	stressed	40.5	0.72549	0.869565	1.15	11.7391	3.6	9	3.4	9	1		0.0571584	0.222222	0.27	9	0.27	9	1		0	0.222222									7.4	10.2	0.2	0.23	2.7	2.7	13.5	11.7391
149	3	Hartmond et al., 1987	1987		Citrus sinensis	Glomus intraradices	stressed	26.8	0.626168	0.526316	2.28	10.5263	1.2	9	2.2	9	1		-0.606136	0.222222	0.33	9	0.69	9	1		-0.737599	0.222222									6.7	10.7	0.1	0.19	2.4	2	24	10.5263
150	4	Hartmond et al., 1987	1987		Citrus aurantium	Glomus intraradices	unstressed	57.4	0.855556	0.611111	1.74922	16.1111	4.6	5	5.9	5	1		-0.248896	0.4	0.43	5	0.59	5	1		-0.316337	0.4									7.7	9	0.11	0.18	3.1	2.9	28.1818	16.1111
151	5	Hartmond et al., 1987	1987		Citrus aurantium	Glomus intraradices	stressed	47	0.803922	0.75	1.33333	14.375	2.1	5	1.5	5	1		0.336472	0.4	0.14	5	0.08	5	1		0.559616	0.4									4.1	5.1	0.12	0.16	2.3	2.3	19.1667	14.375
152	6	Hartmond et al., 1987	1987		Citrus aurantium	Glomus intraradices	stressed	54.8	1	0.666667	1.7	16.6667	1.6	5	2.4	5	1		-0.405465	0.4	0.38	5	0.57	5	1		-0.405465	0.4									8.4	8.4	0.06	0.09	1.7	1.5	28.3333	16.6667
153	7	Hartmond et al., 1987	1987		Poncirus trifoliata x Citrus sinensis	Glomus intraradices	unstressed	38.2	0.836364	0.72	1.90972	9.6	7.5	5	7	5	1		0.0689929	0.4	0.68	5	0.62	5	1		0.0923733	0.4									4.6	5.5	0.18	0.25	3.3	2.4	18.3333	9.6
154	8	Hartmond et al., 1987	1987		Poncirus trifoliata x Citrus sinensis	Glomus intraradices	stressed	57.4	0.803922	0.863636	1.12281	15	2.9	5	2.8	5	1		0.0350913	0.4	0.14	5	0.19	5	1		-0.305382	0.4									4.1	5.1	0.19	0.22	3.2	3.3	16.8421	15
155	9	Hartmond et al., 1987	1987		Poncirus trifoliata x Citrus sinensis	Glomus intraradices	stressed	46.2	0.866667	0.733333	1.36364	12	2.9	5	2.2	5	1		0.276253	0.4	0.3	5	0.23	5	1		0.265703	0.4									5.2	6	0.11	0.15	1.8	1.8	16.3636	12
156	1	Brown & Bethlenfalvay, 1988	1988	Glomus+Rhizobium, leaf 2	Glycine max	Glomus mosseae	unstressed				1.47468	15.8																															23.3	15.8
157	2	Brown & Bethlenfalvay, 1988	1988	Glomus+Rhizobium, leaf 3	Glycine max	Glomus mosseae	unstressed				1.51235	16.2																															24.5	16.2
158	3	Brown & Bethlenfalvay, 1988	1988	Glomus+Rhizobium, leaf 4	Glycine max	Glomus mosseae	unstressed				1.47368	15.2																															22.4	15.2
159	4	Brown & Bethlenfalvay, 1988	1988	Glomus+Rhizobium, leaf 5	Glycine max	Glomus mosseae	unstressed				1.40491	16.3																															22.9	16.3
160	5	Brown & Bethlenfalvay, 1988	1988	Glomus+nitrogen, leaf 2	Glycine max	Glomus mosseae	unstressed				0.854015	27.4																															23.4	27.4
161	6	Brown & Bethlenfalvay, 1988	1988	Glomus+nitrogen, leaf 3	Glycine max	Glomus mosseae	unstressed				0.996124	25.8																															25.7	25.8
162	7	Brown & Bethlenfalvay, 1988	1988	Glomus+nitrogen, leaf 4	Glycine max	Glomus mosseae	unstressed				1.09434	21.2																															23.2	21.2
163	8	Brown & Bethlenfalvay, 1988	1988	Glomus+nitrogen, leaf 5	Glycine max	Glomus mosseae	unstressed				1.23913	18.4																															22.8	18.4
164	1	Brown et al., 1988	1988	low P NM	Glycine max	Glomus mosseae	unstressed	35	2	1	1.1871	18.2353	6.7	6	5.7	6	1		0.161641	0.333333																	3.4	1.7	1.7	1.7	36.8	31	21.6471	18.2353	Root colonization reported as 30-40%; 35% used for the meta-regression
165	2	Brown et al., 1988	1988	high P NM	Glycine max	Glomus mosseae	unstressed	35	1.47826	0.653846	1.76989	12.2308	6.7	6	6.8	6	1		-0.0148151	0.333333																	3.4	2.3	1.7	2.6	36.8	31.8	21.6471	12.2308	Root colonization reported as 30-40%; 35% used for the meta-regression
166	1	Fitter, 1988	1988	2 mg P kg-1 soil	Trifolium pratense	Glomus isolate E3	unstressed	50		1.22727											8.54962	4	4.79644	4	1		0.578013	0.5											2.7	2.2
167	2	Fitter, 1988	1988	4 mg P kg-1 soil	Trifolium pratense	Glomus isolate E3	unstressed	36		1.12121											8.39695	4	7.98982	4	1		0.0496997	0.5											3.7	3.3
168	3	Fitter, 1988	1988	8 mg P kg-1 soil	Trifolium pratense	Glomus isolate E3	unstressed	38		0.928571											9.50382	4	7.60814	4	1		0.222474	0.5											3.9	4.2
169	4	Fitter, 1988	1988	16 mg P kg-1 soil	Trifolium pratense	Glomus isolate E3	unstressed	34		0.883117											8.56234	4	7.76081	4	1		0.0982864	0.5											6.8	7.7
170	1	Fredeen & Terry, 1988	1988	200 ug P g-1	Glycine max	Glomus fasciculatum	unstressed	65.3	0.838517	1.19127				2		2	5	0.1	-0.0521428	0.28																	14.02	16.72	3930	3299
171	2	Fredeen & Terry, 1988	1988	40 ug P g-1	Glycine max	Glomus fasciculatum	unstressed	83.6	1.30935	2.08962				2		2	5	0.1	-0.140599	0.28																	14.01	10.7	1772	848
172	1	Newman & Davies, 1988	1988	25 C root zone temperature	Berberis thunbergii 'Atropurpurea'	Glomus etunicatus + G. fasciculatum	unstressed	28.3	1.47521													6		6	6	0.1	0.0353056	0.0833333		6		6	6	0.1	0.146802	0.0833333	8.63	5.85
173	2	Newman & Davies, 1988	1988	25 C root zone temperature	Buxus microphylla japonica	Glomus etunicatus + G. fasciculatum	unstressed	27.8	1.18203													6		6	6	0.1	0.153143	0.0833333		6		6	6	0.1	0.0606529	0.0833333	36.3	30.71
174	3	Newman & Davies, 1988	1988	25 C root zone temperature	Pittosporum tobira 'Wheeler'	Glomus etunicatus + G. fasciculatum	unstressed	35.6	0.853621													6		6	6	0.1	-0.0241056	0.0833333		6		6	6	0.1	0.266836	0.0833333	78.26	91.68
175	4	Newman & Davies, 1988	1988	35 C root zone temperature	Berberis thunbergii 'Atropurpurea'	Glomus etunicatus + G. fasciculatum	unstressed	28.3	1.47521													6		6	6	0.1	-0.0203501	0.0833333		6		6	6	0.1	0.114711	0.0833333	8.63	5.85
176	5	Newman & Davies, 1988	1988	35 C root zone temperature	Buxus microphylla japonica	Glomus etunicatus + G. fasciculatum	unstressed	27.8	1.18203													6		6	6	0.1	0.0872323	0.0833333		6		6	6	0.1	0.415599	0.0833333	36.3	30.71
177	6	Newman & Davies, 1988	1988	35 C root zone temperature	Pittosporum tobira 'Wheeler'	Glomus etunicatus + G. fasciculatum	unstressed	35.6	0.853621													6		6	6	0.1	-0.275855	0.0833333		6		6	6	0.1	1.56977	0.0833333	78.26	91.68
178	7	Newman & Davies, 1988	1988	40 C root zone temperature	Berberis thunbergii 'Atropurpurea'	Glomus etunicatus + G. fasciculatum	stressed	28.3	1.47521													6		6	6	0.1	-0.282684	0.0833333		6		6	6	0.1	-0.195225	0.0833333	8.63	5.85
179	8	Newman & Davies, 1988	1988	40 C root zone temperature	Buxus microphylla japonica	Glomus etunicatus + G. fasciculatum	stressed	27.8	1.18203													6		6	6	0.1	-0.0433881	0.0833333		6		6	6	0.1	-0.10882	0.0833333	36.3	30.71
180	9	Newman & Davies, 1988	1988	40 C root zone temperature	Pittosporum tobira 'Wheeler'	Glomus etunicatus + G. fasciculatum	stressed	35.6	0.853621													6		6	6	0.1	-0.0498324	0.0833333		6		6	6	0.1	0.733969	0.0833333	78.26	91.68
181	10	Newman & Davies, 1988	1988	45 C root zone temperature	Berberis thunbergii 'Atropurpurea'	Glomus etunicatus + G. fasciculatum	stressed	28.3	1.47521													6		6	6	0.1	0.303186	0.0833333		6		6	6	0.1	-0.409939	0.0833333	8.63	5.85
182	11	Newman & Davies, 1988	1988	45 C root zone temperature	Buxus microphylla japonica	Glomus etunicatus + G. fasciculatum	stressed	27.8	1.18203													6		6	6	0.1	1.92268	0.0833333		6		6	6	0.1	1.29928	0.0833333	36.3	30.71
183	12	Newman & Davies, 1988	1988	45 C root zone temperature	Pittosporum tobira 'Wheeler'	Glomus etunicatus + G. fasciculatum	stressed	35.6	0.853621													6		6	6	0.1	-0.11814	0.0833333		6		6	6	0.1	-0.117783	0.0833333	78.26	91.68
184	1	Ramakrishnan et al., 1988	1988	-0.3 MPa leaf water potential	Zea mays	native + Glomus caledonius	unstressed						150	3	154.1	3	1		-0.0269664	0.666667
185	1	Ramakrishnan et al., 1988	1988	-0.3 MPa leaf water potential	Zea mays	Glomus caledonius	unstressed						155	3	154.1	3	1		0.00582337	0.666667
186	2	Ramakrishnan et al., 1988	1988	-0.5 MPa leaf water potential	Zea mays	native + Glomus caledonius	stressed						107.8	3	107	3	1		0.00744882	0.666667
187	2	Ramakrishnan et al., 1988	1988	-0.5 MPa leaf water potential	Zea mays	Glomus caledonius	stressed						112.1	3	107	3	1		0.0465625	0.666667
188	3	Ramakrishnan et al., 1988	1988	-0.8 MPa leaf water potential	Zea mays	native + Glomus caledonius	stressed						85.7	3	83.5	3	1		0.0260062	0.666667
189	3	Ramakrishnan et al., 1988	1988	-0.8 MPa leaf water potential	Zea mays	Glomus caledonius	stressed						87.6	3	83.5	3	1		0.0479344	0.666667
190	4	Ramakrishnan et al., 1988	1988	-1.2 MPa leaf water potential	Zea mays	native + Glomus caledonius	stressed						63	3	63.2	3	1		-0.00316957	0.666667
191	4	Ramakrishnan et al., 1988	1988	-1.2 MPa leaf water potential	Zea mays	Glomus caledonius	stressed						69.7	3	63.2	3	1		0.097896	0.666667
192	1	Augé, 1989	1989	Expt 1 high P	Rosa hybrida cv Samantha	Glomus intraradices	unstressed	97																					25.2	8	24.8	8	1		0.0160003	0.25
193	2	Augé, 1989	1989	Expt 1 low P	Rosa hybrida cv Samantha	Glomus intraradices	unstressed	97																					36.5	8	27.1	8	1		0.297779	0.25
194	3	Augé, 1989	1989	Expt 1 high P	Rosa hybrida cv Samantha	Glomus deserticola	unstressed	30																					27	8	24.8	8	1		0.0849932	0.25									Root colonization reported as 26-34%; 30% used for the meta-regression
195	4	Augé, 1989	1989	Expt 1 low P	Rosa hybrida cv Samantha	Glomus deserticola	unstressed	30																					37.4	8	27.1	8	1		0.322137	0.25									Root colonization reported as 26-34%; 30% used for the meta-regression
196	5	Augé, 1989	1989	Expt 1 high P	Rosa hybrida cv Samantha	Glomus intraradices	stressed	97																					12.4	8	6.6	8	1		0.630627	0.25
197	6	Augé, 1989	1989	Expt 1 low P	Rosa hybrida cv Samantha	Glomus intraradices	stressed	97																					13.2	8	6.9	8	1		0.648695	0.25
198	7	Augé, 1989	1989	Expt 1 high P	Rosa hybrida cv Samantha	Glomus deserticola	stressed	30																					8.3	8	6.6	8	1		0.229186	0.25									Root colonization reported as 26-34%; 30% used for the meta-regression
199	8	Augé, 1989	1989	Expt 1 low P	Rosa hybrida cv Samantha	Glomus deserticola	stressed	30																					9.4	8	6.9	8	1		0.309188	0.25									Root colonization reported as 26-34%; 30% used for the meta-regression
200	9	Augé, 1989	1989	Expt 2	Rosa hybrida cv Samantha	Glomus intraradices	unstressed	85																					132	6	120	6	1		0.0953102	0.333333
201	10	Augé, 1989	1989	Expt 2	Rosa hybrida cv Samantha	Glomus deserticola	unstressed	46																					125	6	120	6	1		0.040822	0.333333
202	11	Augé, 1989	1989	Expt 2	Rosa hybrida cv Samantha	Glomus intraradices	stressed	85																					33	6	19	6	1		0.552069	0.333333
203	12	Augé, 1989	1989	Expt 2	Rosa hybrida cv Samantha	Glomus deserticola	stressed	46																					24	6	19	6	1		0.233615	0.333333
204	1	Graham & Syversten, 1989	1989	AM plants not P-fertilized	Citrus aurantium	Glomus intraradices	unstressed		1.00434	0.923077	1.04722	23.0769																	14.8	5	15.2	5	1		-0.0266682	0.4	11.57	11.52	0.12	0.13	2.9	3	24.1667	23.0769
205	2	Graham & Syversten, 1989	1989	AM plants not P-fertilized	Citrus sinensis	Glomus intraradices	unstressed		1.04353	0.714286	1.4	15.2381																	21.4	5	24.7	5	1		-0.143412	0.4	8.63	8.27	0.15	0.21	3.2	3.2	21.3333	15.2381
206	3	Graham & Syversten, 1989	1989	AM plants not P-fertilized 30 NaCl	Citrus aurantium	Glomus intraradices	stressed		1.08295	0.875	1.01099	16.25																	12	5	13.3	5	1		-0.102857	0.4	11.75	10.85	0.14	0.16	2.3	2.6	16.4286	16.25
207	4	Graham & Syversten, 1989	1989	AM plants not P-fertilized 30 NaCl	Citrus sinensis	Glomus intraradices	stressed		0.746684	0.555556	1.98621	16.1111																	16.2	5	18.3	5	1		-0.12189	0.4	5.63	7.54	0.1	0.18	3.2	2.9	32	16.1111
208	5	Graham & Syversten, 1989	1989	AM plants not P-fertilized 60 NaCl	Citrus aurantium	Glomus intraradices	stressed		0.843537	0.75	1.18519	16.875																	10.9	5	9.2	5	1		0.169559	0.4	8.68	10.29	0.12	0.16	2.4	2.7	20	16.875
209	6	Graham & Syversten, 1989	1989	AM plants not P-fertilized 60 NaCl	Citrus sinensis	Glomus intraradices	stressed		1.0607	0.7	1.42857	13.5																	16.4	5	15.2	5	1		0.0759859	0.4	6.64	6.26	0.14	0.2	2.7	2.7	19.2857	13.5
210	7	Graham & Syversten, 1989	1989	AM plants P-fertilized	Citrus aurantium	Glomus intraradices	unstressed		1.10072	0.952381																			18.1	7	14.5	7	1		0.221763	0.285714	15.3	13.9	0.2	0.21
211	8	Graham & Syversten, 1989	1989	AM plants P-fertilized	Citrus sinensis	Glomus intraradices	unstressed		1.00901	0.931034																			17.6	7	17.3	7	1		0.0171924	0.285714	11.2	11.1	0.27	0.29
212	9	Graham & Syversten, 1989	1989	AM plants P-fertilized 30 NaCl	Citrus aurantium	Glomus intraradices	stressed		0.976923	1																			15.2	7	14.6	7	1		0.0402739	0.285714	12.7	13	0.22	0.22
213	10	Graham & Syversten, 1989	1989	AM plants P-fertilized 30 NaCl	Citrus sinensis	Glomus intraradices	stressed		0.927928	0.966667																			17.3	7	14.8	7	1		0.156079	0.285714	10.3	11.1	0.29	0.3
214	11	Graham & Syversten, 1989	1989	AM plants P-fertilized 60 NaCl	Citrus aurantium	Glomus intraradices	stressed		0.971631	0.956522																			11.5	7	11.7	7	1		-0.0172418	0.285714	13.7	14.1	0.22	0.23
215	12	Graham & Syversten, 1989	1989	AM plants P-fertilized 60 NaCl	Citrus sinensis	Glomus intraradices	stressed		1.03448	0.933333																			12.8	7	13.3	7	1		-0.0383189	0.285714	9	8.7	0.28	0.3
216	1	Runjin, 1989	1989	field	Malus hupehensis	Glomus versiforme	unstressed	81	8.75	2.66667											0.520833	4	0.421941	4	1		0.210565	0.5	7.22	4	5.83	4	1		0.213838	0.5	3.5	0.4	0.08	0.03
217	2	Runjin, 1989	1989	field	Malus hupehensis	Glomus macrocarpum	unstressed	75	9	2.33333											0.46729	4	0.421941	4	1		0.102084	0.5	6.63	4	5.83	4	1		0.128588	0.5	3.6	0.4	0.07	0.03
218	3	Runjin, 1989	1989	field	Malus hupehensis	native mix	unstressed	69	3.25	4.33333											0.492611	4	0.421941	4	1		0.154854	0.5	6.99	4	5.83	4	1		0.181464	0.5	1.3	0.4	0.13	0.03
219	4	Runjin, 1989	1989	field	Malus hupehensis	Glomus versiforme	stressed	81	8.75	2.66667											0.0194288	4	0.0117412	4	1		0.50365	0.5	0.44	4	0.12	4	1		1.29928	0.5	3.5	0.4	0.08	0.03
220	5	Runjin, 1989	1989	field	Malus hupehensis	Glomus macrocarpum	stressed	75	9	2.33333											0.0179856	4	0.0117412	4	1		0.426466	0.5	0.2	4	0.12	4	1		0.510826	0.5	3.6	0.4	0.07	0.03
221	6	Runjin, 1989	1989	field	Malus hupehensis	native mix	stressed	69	3.25	4.33333											0.0154727	4	0.0117412	4	1		0.275971	0.5	0.28	4	0.12	4	1		0.847298	0.5	1.3	0.4	0.13	0.03
222	7	Runjin, 1989	1989	greenhouse	Malus hupehensis	Glomus versiforme	unstressed	73	12	3.33333											0.5	6	0.314465	6	1		0.463734	0.333333	5.21	6	3.15	6	1		0.503177	0.333333	2.4	0.2	0.1	0.03
223	8	Runjin, 1989	1989	greenhouse	Malus hupehensis	native mix	unstressed	60	4	4.33333											0.473934	6	0.314465	6	1		0.410193	0.333333	4.85	6	3.15	6	1		0.431576	0.333333	0.8	0.2	0.13	0.03
224	9	Runjin, 1989	1989	greenhouse	Malus hupehensis	native + G. versiforme	unstressed	66	7.5	4											0.478469	6	0.314465	6	1		0.419717	0.333333	5.16	6	3.15	6	1		0.493534	0.333333	1.5	0.2	0.12	0.03
225	10	Runjin, 1989	1989	greenhouse	Malus hupehensis	Glomus versiforme	stressed	73	12	3.33333											0.0302389	6	0.0115808	6	1		0.959782	0.333333	0.35	6	0.12	6	1		1.07044	0.333333	2.4	0.2	0.1	0.03
226	11	Runjin, 1989	1989	greenhouse	Malus hupehensis	native mix	stressed	60	4	4.33333											0.0244678	6	0.0115808	6	1		0.748013	0.333333	0.31	6	0.12	6	1		0.949081	0.333333	0.8	0.2	0.13	0.03
227	12	Runjin, 1989	1989	greenhouse	Malus hupehensis	native + G. versiforme	stressed	66	7.5	4											0.0269906	6	0.0115808	6	1		0.84614	0.333333	0.33	6	0.12	6	1		1.0116	0.333333	1.5	0.2	0.12	0.03
228	13	Runjin, 1989	1989	+P, greenhouse	Malus hupehensis	Glomus versiforme	unstressed	50	4.42857	0.777778											0.490196	6	0.490196	6	1		0	0.333333	5.18	6	5.17	6	1		0.00193237	0.333333	3.1	0.7	0.14	0.18
229	14	Runjin, 1989	1989	+P, greenhouse	Malus hupehensis	native mix	unstressed	49	2	0.888889											0.46729	6	0.490196	6	1		-0.047856	0.333333	4.96	6	5.17	6	1		-0.0414669	0.333333	1.4	0.7	0.16	0.18
230	15	Runjin, 1989	1989	+P, greenhouse	Malus hupehensis	native + Glomus versiforme	unstressed	58	2	1.05556											0.478469	6	0.490196	6	1		-0.0242143	0.333333	5.14	6	5.17	6	1		-0.00581961	0.333333	1.4	0.7	0.19	0.18
231	16	Runjin, 1989	1989	+P, greenhouse	Malus hupehensis	Glomus versiforme	stressed	50	4.42857	0.777778											0.0313185	6	0.0237135	6	1		0.278163	0.333333	0.36	6	0.26	6	1		0.325422	0.333333	3.1	0.7	0.14	0.18
232	17	Runjin, 1989	1989	+P, greenhouse	Malus hupehensis	native mix	stressed	49	2	0.888889											0.0265675	6	0.0237135	6	1		0.113642	0.333333	0.34	6	0.26	6	1		0.268264	0.333333	1.4	0.7	0.16	0.18
233	18	Runjin, 1989	1989	+P, greenhouse	Malus hupehensis	native + Glomus versiforme	stressed	58	2	1.05556											0.0256937	6	0.0237135	6	1		0.0802008	0.333333	0.32	6	0.26	6	1		0.207639	0.333333	1.4	0.7	0.19	0.18
234	1	Trent et al., 1989	1989		Triticum aestivum	native mix		17.5	1.26084	1	0.920415	8.5		4		4	6	0.1	0.492497	0.125		4		4	6	0.1	0.5536	0.125		4		4	6	0.1	1.3986	0.125	1977	1568	3.4	3.4	26.6	28.9	7.82353	8.5	Root colonization reported as 15-20%; 17.5% used for the meta-regression
235	1	Wang et al., 1989	1989		Panicum coloratum	Gigaspora margarita	unstressed						19.91	16	16.54	16	1		0.18544	0.125	133.24	16	92.12	16	1		0.36906	0.125
236	1	Bethlenfalvay et al., 1990	1990	gs at high soil water	Glycine max cv Hobbit	Glomus mosseae	unstressed	67.5	0.845011	0.764706	1.31903	20.3529									561	1	437	1	1		0.249788	2									3.98	4.71	0.13	0.17	3.49	3.46	26.8462	20.3529
237	1	Henderson & Davies, 1990	1990		Rosa hybrida cv Ferdy	Glomus deserticola	unstressed	9	0.859712	1.0625	1.07958	10.625									292	20	298	20	1		-0.0203397	0.1	2.38	20	2.12	20	1		0.115684	0.1	23.9	27.8	0.17	0.16	1.95	1.7	11.4706	10.625
238	2	Henderson & Davies, 1990	1990	non-acclimated	Rosa hybrida cv Ferdy	Glomus deserticola	stressed	8	0.852564	0.9375	1.06667	12.1875									114	20	156	20	1		-0.313658	0.1	1.17	20	0.63	20	1		0.619039	0.1	26.6	31.2	0.15	0.16	1.95	1.95	13	12.1875
239	3	Henderson & Davies, 1990	1990	acclimated	Rosa hybrida cv Ferdy	Glomus deserticola	stressed	12.5	0.929461	0.941176	1.04767	12.6471									166	20	181	20	1		-0.0865092	0.1	1.86	20	1.76	20	1		0.0552627	0.1	22.4	24.1	0.16	0.17	2.12	2.15	13.25	12.6471
240	1	Ibrahim et al., 1990	1990	-0.03 to -0.06 MPa soil water potential	Sorghum bicolor	Glomus intraradices	unstressed	46	1.50454				13.3357	4	12.5864	4	1		0.0578332	0.5	0.156077	4	0.135704	4	1		0.139873	0.5									24.7463	16.4478
241	2	Ibrahim et al., 1990	1990	-0.15 to -0.48 MPa soil water potential	Sorghum bicolor	Glomus intraradices	stressed	48	3.06098				17.1172	4	6.72492	4	1		0.934263	0.5	0.259669	4	0.0963398	4	1		0.991525	0.5									22.4776	7.34328
242	3	Ibrahim et al., 1990	1990	-0.56 to -1.4 MPa soil water potential	Sorghum bicolor	Glomus intraradices	stressed	52	2.83908				10.4626	4	3.08494	4	1		1.22127	0.5	0.116022	4	0.0773481	4	1		0.405465	0.5									7.37313	2.59701
243	1	Kothari et al., 1990	1990		Zea mays cv Tau	Glomus mosseae	unstressed	60	1.14																				4.61	3	4.98	3	1		-0.077202	0.666667	22.8	20							Used NM given associated rhizosphere organisms (and not sterile NM). root colonization reported as 55-65%; 60% used for the meta-regression
244	1	Nemec & Vu, 1990	1990	-P	Citrus aurantium	Glomus intraradices	unstressed	81.1					4261.6	2	2547.3	2	1		0.514611	1																	2.8	0.75			2.75	4.13			Photosynthetic rate characterized as 14CO2 incorporation (x103 dpm g-1 fresh wt h-1)
245	2	Nemec & Vu, 1990	1990	+P	Citrus aurantium	Glomus intraradices	unstressed	23.28					5603.6	2	4721.2	2	1		0.171346	1																	5.76	6.47			2.44	2.47			Photosynthetic rate characterized as 14CO2 incorporation (x103 dpm g-1 fresh wt h-1)
246	1	Sánchez-Díaz et al., 1990	1990	well-watered conditions	Medicago sativa cv. Tierra de Campos	Glomus mosseae	unstressed	44.3	0.902564	0.677656			15.2974	6	11.5609	6	1		0.280056	0.333333	0.165373	6	0.155301	6	1		0.0628374	0.333333									1.76	1.95	1036	1528.8					Means, reported at 5-6 leaf water potentials each for AM and NM plants 7 d after last preacclimation cycle, were averaged for the meta-ananlysis. Root colonization reported as 37-44%; 40.5% used for the meta-regression
247	2	Sánchez-Díaz et al., 1990	1990	leaf WP -2.6 MPa	Medicago sativa cv. Tierra de Campos	Glomus mosseae	stressed	39.5	1.02419	0.837466			4.69461	6	2.07585	6	1		0.816045	0.333333	0.0604396	6	0.0517785	6	1		0.154671	0.333333									1.27	1.24	1151.6	1375.1
248	1	Syvertsen & Graham, 1990	1990		Citrus aurantium	Glomus intraradices	unstressed	79.2	0.985591	1.07273	1.26622	11.6455		10		7.66667	6	0.1	0.058	0.0576087		10		7.66667	6	0.1	0.055	0.0576087									10.26	10.41	1.96667	1.83333	29	21.35	14.7458	11.6455
249	1	Faber et al., 1991	1991		Vigna unguiculata	Glomus clairodeum	stressed	48.6	1	1.04348																			0.101	5	0.088	5	1		0.137784	0.4	6.7	6.7	0.24	0.23					Experiment 1, +M and -M
250	1	Augé et al., 1992	1992	pre-stress macronutrients	Vigna unguculata cv. California Blackeye	Glomus intraradices	unstressed	77	0.492647	0.435484												8		8	4	0.1	0.524386	0.08125									6.7	13.6	2.7	6.2
251	2	Augé et al., 1992	1992	osmotic stress macronutrients	Vigna unguculata cv. California Blackeye	Glomus intraradices	stressed	77	0.492647	0.435484												8		8	24	0.1	0.844613	0.034375									6.7	13.6	2.7	6.2
252	3	Augé et al., 1992	1992	pre-stress sorbitol	Vigna unguculata cv. California Blackeye	Glomus intraradices	unstressed	77	0.642336	0.471698												8		8	5	0.1	0.547215	0.07									8.8	13.7	2.5	5.3
253	4	Augé et al., 1992	1992	osmotic stress sorbitol	Vigna unguculata cv. California Blackeye	Glomus intraradices	stressed	77	0.642336	0.471698												8		8	24	0.1	0.289405	0.034375									8.8	13.7	2.5	5.3
254	5	Augé et al., 1992	1992	pre-stress sorbitol	Glycine max cv. Hobbit	Glomus mosseae	unstressed	68	0.96319	0.933333				4		4	5	0.1	0.0496636	0.14		4		4	5	0.1	-0.0410471	0.14									1.57	1.63	1.4	1.5
255	6	Augé et al., 1992	1992	osmotic stress sorbitol	Glycine max cv. Hobbit	Glomus mosseae	stressed	68	0.96319	0.933333				4		4	15	0.1	0.618653	0.08		4		4	15	0.1	0.00756943	0.08									1.57	1.63	1.4	1.5
256	1	Awotoye et al., 1992	1992		Acacia auriculiformis	mixed spp. (2 Glomus, 1 Acaulospora)	unstressed	25	0.646154	1.22	0.543646	23.4										3		3	3	0.1	0.197844	0.266667									4.2	6.5	6.1	5	77.6	117	12.7213	23.4
257	2	Awotoye et al., 1992	1992		Gliricidia sepium	mixed spp. (2 Glomus, 1 Acaulospora)	unstressed	58	3.2439	5.6875	0.490513	24.0833										3		3	3	0.1	0.268576	0.266667									13.3	4.1	27.3	4.8	322.5	115.6	11.8132	24.0833
258	3	Awotoye et al., 1992	1992		Acacia auriculiformis	mixed spp. (2 Glomus, 1 Acaulospora)	stressed	23	0.825	1.61905	0.564561	34.9048										3		3	3	0.1	1.37362	0.266667									3.3	4	3.4	2.1	67	73.3	19.7059	34.9048
259	4	Awotoye et al., 1992	1992		Gliricidia sepium	mixed spp. (2 Glomus, 1 Acaulospora)	stressed	39	5.2	12	1.11884	11.5										3		3	3	0.1	2.67134	0.266667									5.2	1	12	1	154.4	11.5	12.8667	11.5
260	1	Azcón et al., 1992	1992	100/0 NO3-/NH4+ +P NM	Lactuca sativa	Glomus mosseae	unstressed	79.8	1.27325	2.12121	0.604524	19.4061	0.597	5	0.332	5	1		0.586782	0.4																	19.99	15.7	3.5	1.65	41.06	32.02	11.7314	19.4061	Leaf P and N given as content in Tables 4 and 5 but Materials and Methods indicated concentrations were measured. We assumed reported values were concentrations; size of values was consistent with this.
261	1	Azcón et al., 1992	1992	100/0 NO3-/NH4+ -P NM	Lactuca sativa	Glomus mosseae	unstressed	79.8	2.51131	2.99145	0.452101	25.9487	0.597	5	0.188	5	1		1.15548	0.4																	19.99	7.96	3.5	1.17	41.06	30.36	11.7314	25.9487	Leaf P and N given as content in Tables 4 and 5 but Materials and Methods indicated concentrations were measured. We assumed reported values were concentrations; size of values was consistent with this.
262	1	Azcón et al., 1992	1992	100/0 NO3-/NH4+ +P NM	Lactuca sativa	Glomus fasciculatum	unstressed	81.7	1.07261	1.61212	0.542812	19.4061	1.424	5	0.332	5	1		1.45609	0.4																	16.84	15.7	2.66	1.65	28.02	32.02	10.5338	19.4061	Leaf P and N given as content in Tables 4 and 5 but Materials and Methods indicated concentrations were measured. We assumed reported values were concentrations; size of values was consistent with this.
263	1	Azcón et al., 1992	1992	100/0 NO3-/NH4+ -P NM	Lactuca sativa	Glomus fasciculatum	unstressed	81.7	2.11558	2.2735	0.405948	25.9487	1.424	5	0.188	5	1		2.02478	0.4																	16.84	7.96	2.66	1.17	28.02	30.36	10.5338	25.9487	Leaf P and N given as content in Tables 4 and 5 but Materials and Methods indicated concentrations were measured. We assumed reported values were concentrations; size of values was consistent with this.
264	2	Azcón et al., 1992	1992	75/25 NO3-/NH4+ +P NM	Lactuca sativa	Glomus mosseae	unstressed	76.6	0.940691	1.35021	0.756853	13.865	0.542	5	0.778	5	1		-0.361461	0.4																	18.24	19.39	3.2	2.37	33.58	32.86	10.4937	13.865	Leaf P and N given as content in Tables 4 and 5 but Materials and Methods indicated concentrations were measured. We assumed reported values were concentrations; size of values was consistent with this.
265	2	Azcón et al., 1992	1992	75/25 NO3-/NH4+ +P NM	Lactuca sativa	Glomus fasciculatum	unstressed	85.9	0.898917	1.27426	0.76423	13.865	1.002	5	0.778	5	1		0.253027	0.4																	17.43	19.39	3.02	2.37	32	32.86	10.596	13.865	Leaf P and N given as content in Tables 4 and 5 but Materials and Methods indicated concentrations were measured. We assumed reported values were concentrations; size of values was consistent with this.
266	2	Azcón et al., 1992	1992	75/25 NO3-/NH4+ -P NM	Lactuca sativa	Glomus mosseae	unstressed	76.6	1.88625	2.62295	0.397713	26.3852	0.542	5	0.278	5	1		0.667645	0.4																	18.24	9.67	3.2	1.22	33.58	32.19	10.4937	26.3852	Leaf P and N given as content in Tables 4 and 5 but Materials and Methods indicated concentrations were measured. We assumed reported values were concentrations; size of values was consistent with this.
267	2	Azcón et al., 1992	1992	75/25 NO3-/NH4+ -P NM	Lactuca sativa	Glomus fasciculatum	unstressed	85.9	1.80248	2.47541	0.401589	26.3852	1.002	5	0.278	5	1		1.28213	0.4																	17.43	9.67	3.02	1.22	32	32.19	10.596	26.3852	Leaf P and N given as content in Tables 4 and 5 but Materials and Methods indicated concentrations were measured. We assumed reported values were concentrations; size of values was consistent with this.
268	3	Azcón et al., 1992	1992	50/50 NO3-/NH4+ +P NM	Lactuca sativa	Glomus mosseae	unstressed	76.1	0.90877	0.798913	1.30643	7.76902	0.593	5	0.762	5	1		-0.250752	0.4																	18.03	19.84	2.94	3.68	29.84	28.59	10.1497	7.76902	Leaf P and N given as content in Tables 4 and 5 but Materials and Methods indicated concentrations were measured. We assumed reported values were concentrations; size of values was consistent with this.
269	3	Azcón et al., 1992	1992	50/50 NO3-/NH4+ -P NM	Lactuca sativa	Glomus mosseae	unstressed	76.1	1.92423	2.26154	0.473602	21.4308	0.593	5	0.34	5	1		0.556249	0.4																	18.03	9.37	2.94	1.3	29.84	27.86	10.1497	21.4308	Leaf P and N given as content in Tables 4 and 5 but Materials and Methods indicated concentrations were measured. We assumed reported values were concentrations; size of values was consistent with this.
270	3	Azcón et al., 1992	1992	50/50 NO3-/NH4+ +P NM	Lactuca sativa	Glomus fasciculatum	unstressed	82.3	0.85131	0.872283	1.0562	7.76902	1.638	5	0.762	5	1		0.765285	0.4																	16.89	19.84	3.21	3.68	26.34	28.59	8.20561	7.76902	Leaf P and N given as content in Tables 4 and 5 but Materials and Methods indicated concentrations were measured. We assumed reported values were concentrations; size of values was consistent with this.
271	3	Azcón et al., 1992	1992	50/50 NO3-/NH4+ -P NM	Lactuca sativa	Glomus fasciculatum	unstressed	82.3	1.80256	2.46923	0.382889	21.4308	1.638	5	0.34	5	1		1.57229	0.4																	16.89	9.37	3.21	1.3	26.34	27.86	8.20561	21.4308	Leaf P and N given as content in Tables 4 and 5 but Materials and Methods indicated concentrations were measured. We assumed reported values were concentrations; size of values was consistent with this.
272	4	Azcón et al., 1992	1992	25/75 NO3-/NH4+ +P NM	Lactuca sativa	Glomus mosseae	unstressed	79.6	1.0257	1.10487	0.892356	9.85393	0.806	5	0.499	5	1		0.479478	0.4																	17.96	17.51	2.95	2.67	25.94	26.31	8.79322	9.85393	Leaf P and N given as content in Tables 4 and 5 but Materials and Methods indicated concentrations were measured. We assumed reported values were concentrations; size of values was consistent with this.
273	4	Azcón et al., 1992	1992	25/75 NO3-/NH4+ -P NM	Lactuca sativa	Glomus mosseae	unstressed	79.6	1.63869	2.03448	0.512261	17.1655	0.806	5	0.368	5	1		0.784001	0.4																	17.96	10.96	2.95	1.45	25.94	24.89	8.79322	17.1655	Leaf P and N given as content in Tables 4 and 5 but Materials and Methods indicated concentrations were measured. We assumed reported values were concentrations; size of values was consistent with this.
274	4	Azcón et al., 1992	1992	25/75 NO3-/NH4+ +P NM	Lactuca sativa	Glomus fasciculatum	unstressed	89.2	0.98458	1.29963	0.739622	9.85393	1.514	5	0.499	5	1		1.1099	0.4																	17.24	17.51	3.47	2.67	25.29	26.31	7.28818	9.85393	Leaf P and N given as content in Tables 4 and 5 but Materials and Methods indicated concentrations were measured. We assumed reported values were concentrations; size of values was consistent with this.
275	4	Azcón et al., 1992	1992	25/75 NO3-/NH4+ -P NM	Lactuca sativa	Glomus fasciculatum	unstressed	89.2	1.57299	2.3931	0.424583	17.1655	1.514	5	0.368	5	1		1.41443	0.4																	17.24	10.96	3.47	1.45	25.29	24.89	7.28818	17.1655	Leaf P and N given as content in Tables 4 and 5 but Materials and Methods indicated concentrations were measured. We assumed reported values were concentrations; size of values was consistent with this.
276	5	Azcón et al., 1992	1992	0/100 NO3-/NH4+ +P NM	Lactuca sativa	Glomus mosseae	unstressed	91.5	1.01132	1.47737	0.837815	9.32922	1.176	5	0.545	5	1		0.769088	0.4																	16.98	16.79	3.59	2.43	28.06	22.67	7.81616	9.32922	Leaf P and N given as content in Tables 4 and 5 but Materials and Methods indicated concentrations were measured. We assumed reported values were concentrations; size of values was consistent with this.
277	5	Azcón et al., 1992	1992	0/100 NO3-/NH4+ +P NM	Lactuca sativa	Glomus fasciculatum	unstressed	85.9	0.962478	1.19753	0.851627	9.32922	1.279	5	0.545	5	1		0.853048	0.4																	16.16	16.79	2.91	2.43	23.12	22.67	7.94502	9.32922	Leaf P and N given as content in Tables 4 and 5 but Materials and Methods indicated concentrations were measured. We assumed reported values were concentrations; size of values was consistent with this.
278	5	Azcón et al., 1992	1992	0/100 NO3-/NH4+ -P NM	Lactuca sativa	Glomus mosseae	unstressed	91.5	1.42211	2.22981	0.620513	12.5963	1.176	5	0.321	5	1		1.29843	0.4																	16.98	11.94	3.59	1.61	28.06	20.28	7.81616	12.5963	Leaf P and N given as content in Tables 4 and 5 but Materials and Methods indicated concentrations were measured. We assumed reported values were concentrations; size of values was consistent with this.
279	5	Azcón et al., 1992	1992	0/100 NO3-/NH4+ -P NM	Lactuca sativa	Glomus fasciculatum	unstressed	85.9	1.35343	1.80745	0.630743	12.5963	1.279	5	0.321	5	1		1.38239	0.4																	16.16	11.94	2.91	1.61	23.12	20.28	7.94502	12.5963	Leaf P and N given as content in Tables 4 and 5 but Materials and Methods indicated concentrations were measured. We assumed reported values were concentrations; size of values was consistent with this.
280	1	Clapperton & Reid, 1992	1992	-SO2	Phleum pratense	native mix	unstressed	32	0.0879285				299	5	59	5	1		1.62291	0.4																	0.059	0.671							Photosynthetic rate characterized as 14CO2 incorporation per g shoot dry weight per unit time
281	2	Clapperton & Reid, 1992	1992	+SO2	Phleum pratense	native mix	unstressed	20	0.0640327				260	5	68	5	1		1.34117	0.4																	0.047	0.734							Photosynthetic rate characterized as 14CO2 incorporation per g shoot dry weight per unit time
282	1	Cui & Nobel, 1992	1992		Agave deserti	Glomus spp. (5)	unstressed	62		1.52632			10.3	4	9.1	4	1		0.123869	0.5									1.4	4	1.33	4	1		0.0512933	0.5			2.9	1.9					Maximal net CER was reported, for plants in which CER was measured hourly over a 24 h period
283	2	Cui & Nobel, 1992	1992		Opuntia ficus-indica	Glomus spp. (5)	unstressed	8		1.06667			14.9	4	14.6	4	1		0.0203397	0.5									1.72	4	1.79	4	1		-0.0398913	0.5			1.6	1.5					Maximal net CER was reported, for plants in which CER was measured hourly over a 24 h period
284	1	Davies et al., 1992	1992	non-acclimated	Capsicum annuum	Glomus deserticola	unstressed	9.6	1.02273	0.425926	2.34783	3.7037																	2.6	5	2.5	5	1		0.0392207	0.4	4.5	4.4	2.3	5.4	20	20	8.69565	3.7037
285	2	Davies et al., 1992	1992	acclimated	Capsicum annuum	Glomus deserticola	unstressed	15.2	1.04651	0.447368	2.04092	6.05263																	2.3	5	1.7	5	1		0.302281	0.4	4.5	4.3	1.7	3.8	21	23	12.3529	6.05263
286	3	Davies et al., 1992	1992	non-acclimated	Capsicum annuum	Glomus deserticola	stressed	9.6	1.02273	0.425926	2.34783	3.7037																	0.8	5	0.7	5	1		0.133531	0.4	4.5	4.4	2.3	5.4	20	20	8.69565	3.7037
287	4	Davies et al., 1992	1992	acclimated	Capsicum annuum	Glomus deserticola	stressed	15.2	1.04651	0.447368	2.04092	6.05263																	1.8	5	1.6	5	1		0.117783	0.4	4.5	4.3	1.7	3.8	21	23	12.3529	6.05263
288	1	Drüge & Schönbeck, 1992	1992		Linum usitatissimum	mixed spp. (Glomus)	unstressed							4		4	3	0.1	0.207473	0.2										4		4	3	0.1	0.167348	0.2
289	1	Panwar, 1992	1992		Triticum aestivum	NR	stressed		1.21532					5		5	2	0.1	0.227424	0.22																	5.87	4.83
290	1	Davies et al., 1993	1993	non-acclimated	Capsicum annuum cv Early Bountiful	Glomus deserticola	stressed	9.6	1.02273	0.425926				5		5	5	0.1	0.144827	0.112		5		5	5	0.1	0.0422033	0.112									4.5	4.4	2.3	5.4
291	2	Davies et al., 1993	1993	acclimated, unstressed	Capsicum annuum cv Early Bountiful	Glomus deserticola	unstressed	15.2	1.04651	0.447368				5		5	2	0.1	-0.0800668	0.22		5		5	2	0.1	-0.179864	0.22									4.5	4.3	1.7	3.8
292	3	Davies et al., 1993	1993	acclimated, droughted	Capsicum annuum cv Early Bountiful	Glomus deserticola	stressed	15.2	1.04651	0.447368				5		5	9	0.1	0.496446	0.08		5		5	9	0.1	0.680402	0.08									4.5	4.3	1.7	3.8
293	1	Eissenstat et al., 1993	1993	day 7, NM1	Citrus aurantium	Glomus intraradices	unstressed	43.4435	1.19007	1.29508			4.02798	5	3.03309	5	1		0.283683	0.4																	0.483174	0.406004	0.79	0.61					Log biomass converted to raw biomass
294	2	Eissenstat et al., 1993	1993	day 8, NM1	Citrus aurantium	Glomus intraradices	unstressed	63.0218	1.54502	1.56897			5.53044	5	1.65801	5	1		1.20465	0.4																	0.80498	0.521017	0.91	0.58					Log biomass converted to raw biomass
295	3	Eissenstat et al., 1993	1993	day 12, NM1	Citrus aurantium	Glomus intraradices	unstressed	65.8199	2.1011	1.93056			3.10678	5	1.88222	5	1		0.501135	0.4																	1.61465	0.76848	1.39	0.72					Log biomass converted to raw biomass
296	4	Eissenstat et al., 1993	1993	day 7, NM2	Citrus aurantium	Glomus intraradices	unstressed	43.4435	0.900857	1.03947			4.02798	5	5.77283	5	1		-0.359897	0.4																	0.483174	0.536349	0.79	0.76					Log biomass converted to raw biomass
297	5	Eissenstat et al., 1993	1993	day 8, NM2	Citrus aurantium	Glomus intraradices	unstressed	63.0218	1.11651	1.24658			5.53044	5	2.94379	5	1		0.630567	0.4																	0.80498	0.720978	0.91	0.73					Log biomass converted to raw biomass
298	6	Eissenstat et al., 1993	1993	day 12, NM2	Citrus aurantium	Glomus intraradices	unstressed	65.8199	1.3134	1.6747			3.10678	5	2.70878	5	1		0.137087	0.4																	1.61465	1.22936	1.39	0.83					Log biomass converted to raw biomass
299	7	Eissenstat et al., 1993	1993	day 7, NM5	Citrus aurantium	Glomus intraradices	unstressed	43.4435	0.76581	0.637097			4.02798	5	5.9412	5	1		-0.388645	0.4																	0.483174	0.630932	0.79	1.24					Log biomass converted to raw biomass
300	8	Eissenstat et al., 1993	1993	day 8, NM5	Citrus aurantium	Glomus intraradices	unstressed	63.0218	0.900857	0.875			5.53044	5	4.3213	5	1		0.246711	0.4																	0.80498	0.893571	0.91	1.04					Log biomass converted to raw biomass
301	9	Eissenstat et al., 1993	1993	day 12, NM5	Citrus aurantium	Glomus intraradices	unstressed	65.8199	0.651007	0.952055			3.10678	5	2.84657	5	1		0.0874695	0.4																	1.61465	2.48023	1.39	1.46					Log biomass converted to raw biomass
302	1	Peng et al., 1993	1993	1P	Citrus volkameriana	Glomus intraradices	unstressed	99	2.12126	1.45882	0.383406	41.6471		6		6	4	0.1	0.404	0.108333																	1.417	0.668	1.24	0.85	19.8	35.4	15.9677	41.6471
303	2	Peng et al., 1993	1993	5P	Citrus volkameriana	Glomus intraradices	unstressed	60	0.878183	0.962567	1.05104	9.14439		6		6	4	0.1	-0.012	0.108333																	1.759	2.003	1.8	1.87	17.3	17.1	9.61111	9.14439
304	1	Augé et al., 1994	1994	low P - all watered	Zea mays cv. Pioneer 3147	Glomus intraradices	unstressed	34	1.05284	0.593022												7		7	12	0.1	0.0183361	0.05									18.084	17.1765	2.9506	4.97553
305	2	Augé et al., 1994	1994	medium P - all watered	Zea mays cv. Pioneer 3147	Glomus intraradices	unstressed	23	1.00543	0.931081												7		7	12	0.1	-0.0542639	0.05									18.6555	18.5546	4.98032	5.34896
306	3	Augé et al., 1994	1994	high P - all watered	Zea mays cv. Pioneer 3147	Glomus intraradices	unstressed	23	0.936995	0.891238												7		7	12	0.1	0.0893043	0.05									19.4958	20.8067	5.1974	5.83167
307	4	Augé et al., 1994	1994	low P - half watered	Zea mays cv. Pioneer 3147	Glomus intraradices	unstressed	34	1.0728	0.516135												7		7	12	0.1	0.0492676	0.05									17.8319	16.6218	2.60982	5.05647
308	5	Augé et al., 1994	1994	medium P - half watered	Zea mays cv. Pioneer 3147	Glomus intraradices	unstressed	23	1.1782	0.861326												7		7	12	0.1	0.225651	0.05									18.8908	16.0336	3.84247	4.46111
309	6	Augé et al., 1994	1994	high P - half watered	Zea mays cv. Pioneer 3147	Glomus intraradices	unstressed	23	1.07186	0.946499												7		7	12	0.1	-0.0926992	0.05									20.8067	19.4118	5.13782	5.42823
310	1	Dixon et al., 1994	1994	prestress	Leucana leucocephala var K-8	Gigaspora margarita	unstressed	67	2.28514	1.61538			8	5	2	5	1		1.38629	0.4	272	5	167	5	1		0.487808	0.4									569	249	0.21	0.13					Seedling P
311	2	Dixon et al., 1994	1994	prestress	Leucana leucocephala var K-8	Glomus deserticola	unstressed	38	2.61044	1.61538			9	5	2	5	1		1.50408	0.4	243	5	167	5	1		0.375068	0.4									650	249	0.21	0.13
312	3	Dixon et al., 1994	1994	prestress	Leucana leucocephala var K-8	Glomus intraradices	unstressed	91	1.59438	1.69231			7	5	2	5	1		1.25276	0.4	212	5	167	5	1		0.238592	0.4									397	249	0.22	0.13
313	4	Dixon et al., 1994	1994	prestress	Leucana leucocephala var K-8	Glomus etunicatum	unstressed	64	2.04016	1.61538			8	5	2	5	1		1.38629	0.4	265	5	167	5	1		0.461736	0.4									508	249	0.21	0.13
314	5	Dixon et al., 1994	1994	peak drought stress	Leucana leucocephala var K-8	Gigaspora margarita	stressed	67	2.28514	1.61538			4	5	1	5	1		1.38629	0.4	111	5	63	5	1		0.566395	0.4									569	249	0.21	0.13
315	6	Dixon et al., 1994	1994	peak drought stress	Leucana leucocephala var K-8	Glomus deserticola	stressed	38	2.61044	1.61538			8	5	1	5	1		2.07944	0.4	123	5	63	5	1		0.66905	0.4									650	249	0.21	0.13
316	7	Dixon et al., 1994	1994	peak drought stress	Leucana leucocephala var K-8	Glomus intraradices	stressed	91	1.59438	1.69231			7	5	1	5	1		1.94591	0.4	177	5	63	5	1		1.03302	0.4									397	249	0.22	0.13
317	8	Dixon et al., 1994	1994	peak drought stress	Leucana leucocephala var K-8	Glomus etunicatum	stressed	64	2.04016	1.61538			4	5	1	5	1		1.38629	0.4	143	5	63	5	1		0.81971	0.4									508	249	0.21	0.13
318	9	Dixon et al., 1994	1994		Leucana leucocephala var K-8	Gigaspora margarita	stressed	67	2.28514	1.61538			8	5	1	5	1		2.07944	0.4	314	5	76	5	1		1.41866	0.4									569	249	0.21	0.13
319	10	Dixon et al., 1994	1994		Leucana leucocephala var K-8	Glomus deserticola	stressed	38	2.61044	1.61538			9	5	1	5	1		2.19722	0.4	229	5	76	5	1		1.10299	0.4									650	249	0.21	0.13
320	11	Dixon et al., 1994	1994		Leucana leucocephala var K-8	Glomus intraradices	stressed	91	1.59438	1.69231			8	5	1	5	1		2.07944	0.4	191	5	76	5	1		0.92154	0.4									397	249	0.22	0.13
321	12	Dixon et al., 1994	1994		Leucana leucocephala var K-8	Glomus etunicatum	stressed	64	2.04016	1.61538			9	5	1	5	1		2.19722	0.4	277	5	76	5	1		1.29328	0.4									508	249	0.21	0.13
322	1	Ebel et al., 1994	1994	no roots dried	Sorghum bicolor	Glomus intraradices	unstressed	67.5	1.21484	0.958602												6		6	17	0.1	-0.018185	0.0509804									31.1	25.6	2.78903	2.90948					Water given to 1-4 pots, scored as unstressed (amply watered) as leaf water potential not affected by severing or drying three pots on 2 of 3 days measured. Colonization reported as 62-73%; value of 67.5 used in the meta-analysis.
323	2	Ebel et al., 1994	1994	1/4 of roots dried	Sorghum bicolor	Glomus intraradices	unstressed	67.5	1.09125	1.23067												6		6	17	0.1	0.0888926	0.0509804									28.7	26.3	2.5887	2.10349					Water given to 1-4 pots, scored as unstressed (amply watered) as leaf water potential not affected by severing or drying three pots on 2 of 3 days measured. Colonization reported as 62-73%; value of 67.5 used in the meta-analysis.
324	3	Ebel et al., 1994	1994	1/2 of roots dried	Sorghum bicolor	Glomus intraradices	unstressed	67.5	1.22594	0.791844												6		6	17	0.1	-0.0309551	0.0509804									29.3	23.9	1.65042	2.08428					Water given to 1-4 pots, scored as unstressed (amply watered) as leaf water potential not affected by severing or drying three pots on 2 of 3 days measured. Colonization reported as 62-73%; value of 67.5 used in the meta-analysis.
325	4	Ebel et al., 1994	1994	3/4 of roots dried	Sorghum bicolor	Glomus intraradices	unstressed	67.5	1.00962	1.33008												6		6	17	0.1	0.00873813	0.0509804									21	20.8	1.45014	1.09027					Water given to 1-4 pots, scored as unstressed (amply watered) as leaf water potential not affected by severing or drying three pots on 2 of 3 days measured. Colonization reported as 62-73%; value of 67.5 used in the meta-analysis.
326	5	Ebel et al., 1994	1994	1/4 of roots severed	Sorghum bicolor	Glomus intraradices	unstressed	67.5	0.977695	1.15337												6		6	17	0.1	-0.00414934	0.0509804									26.3	26.9	2.60018	2.25442					Water given to 1-4 pots, scored as unstressed (amply watered) as leaf water potential not affected by severing or drying three pots on 2 of 3 days measured. Colonization reported as 62-73%; value of 67.5 used in the meta-analysis.
327	6	Ebel et al., 1994	1994	1/2 of roots severed	Sorghum bicolor	Glomus intraradices	unstressed	67.5	0.962547	1.40512												6		6	17	0.1	0.0967493	0.0509804									25.7	26.7	2.04487	1.4553					Water given to 1-4 pots, scored as unstressed (amply watered) as leaf water potential not affected by severing or drying three pots on 2 of 3 days measured. Colonization reported as 62-73%; value of 67.5 used in the meta-analysis.
328	7	Ebel et al., 1994	1994	3/4 of roots severed	Sorghum bicolor	Glomus intraradices	unstressed	67.5	1.1407	1.2926												6		6	17	0.1	-0.0241849	0.0509804									22.7	19.9	1.34315	1.03911					Water given to 1-4 pots, scored as unstressed (amply watered) as leaf water potential not affected by severing or drying three pots on 2 of 3 days measured. Colonization reported as 62-73%; value of 67.5 used in the meta-analysis.
329	1	Hamel et al., 1994	1994	0 ug a.i./g soil (dichlobenil)	Malus domestica	Glomus versiforme	unstressed	92					1.92537	4	2.96269	4	1		-0.430977	0.5
330	2	Hamel et al., 1994	1994	1 ug a.i./g soil (dichlobenil)	Malus domestica	Glomus versiforme	unstressed	92					2.35821	4	2.97761	4	1		-0.233219	0.5
331	3	Hamel et al., 1994	1994	5 ug a.i./g soil (dichlobenil)	Malus domestica	Glomus versiforme	unstressed	92					2.91791	4	2.27612	4	1		0.248396	0.5
332	4	Hamel et al., 1994	1994	10 ug a.i./g soil (dichlobenil)	Malus domestica	Glomus versiforme	unstressed	92					2.53731	4	2.14179	4	1		0.169463	0.5
333	5	Hamel et al., 1994	1994	25 ug a.i./g soil (dichlobenil)	Malus domestica	Glomus versiforme	unstressed	92					2.80597	4	1.15672	4	1		0.886164	0.5
334	1	Koide & Schreiner, 1994	1994		Abutilon theophrasti	Glomus etunicatum	unstressed	74.4	2.10326	1.75644	0.423843	24.099									0.228	62	0.121	62	1		0.633555	0.0322581									3.87	1.84	8.87	5.05	90.6	121.7	10.2142	24.099
335	1	Augé et al., 1995	1995	all roots ample	Sorghum bicolor	Glomus intraradices	unstressed	60	0.93913	1.10294												15		15	8	0.1	-0.0104081	0.0283333									21.2181	22.5933	1.5	1.36					Three phosphorus fertilization levels combined
336	2	Augé et al., 1995	1995	all roots ample	Sorghum bicolor	Glomus etunicatum	unstressed	43	0.733333	0.955882												15		15	8	0.1	0.0355606	0.0283333									16.5684	22.5933	1.3	1.36					Three phosphorus fertilization levels combined
337	3	Augé et al., 1995	1995	half roots dried	Sorghum bicolor	Glomus intraradices	unstressed	57	1.08085	1.10294												15		15	8	0.1	0.0801891	0.0283333									19.26	17.8193	1.5	1.36					Three phosphorus fertilization levels combined. Watering half of roots sytem gave ample water to shoots, scored as unstressed.
338	4	Augé et al., 1995	1995	half roots dried	Sorghum bicolor	Glomus etunicatum	unstressed	28	0.823962	0.955882												15		15	8	0.1	0.138883	0.0283333									14.6824	17.8193	1.3	1.36					Three phosphorus fertilization levels combined. Watering half of roots sytem gave ample water to shoots, scored as unstressed.
339	1	Mathur & Vyas, 1995	1995		Ziziphus mauritiana	Acaulospora morrowae	unstressed						4.28	20	3.57	20	1		0.181387	0.1	1.07	20	1.19	20	1		-0.106295	0.1	4.62	20	5.33	20	1		-0.142957	0.1
340	2	Mathur & Vyas, 1995	1995		Ziziphus mauritiana	Gigaspora margarita	unstressed						5.42	20	3.57	20	1		0.41753	0.1	0.64	20	1.19	20	1		-0.62024	0.1	3.18	20	5.33	20	1		-0.51647	0.1
341	3	Mathur & Vyas, 1995	1995		Ziziphus mauritiana	Glomus deserticola	unstressed						5.86	20	3.57	20	1		0.495584	0.1	0.6	20	1.19	20	1		-0.684779	0.1	2.96	20	5.33	20	1		-0.588162	0.1
342	4	Mathur & Vyas, 1995	1995		Ziziphus mauritiana	Glomus fasiculatum	unstressed						6.02	20	3.57	20	1		0.522522	0.1	0.43	20	1.19	20	1		-1.01792	0.1	2.27	20	5.33	20	1		-0.853571	0.1
343	5	Mathur & Vyas, 1995	1995		Ziziphus mauritiana	Scutellospora calospora	unstressed						4.73	20	3.57	20	1		0.28136	0.1	0.8	20	1.19	20	1		-0.397097	0.1	3.73	20	5.33	20	1		-0.356943	0.1
344	1	Osundina, 1995	1995	days	Parkia biglobosa	Glomus deserticola	unstressed		1.27784	1.35165	1.07663	147.253										4		4	8	0.1	0.202394	0.10625		4		4	8	0.1	0.18767	0.10625	11.36	8.89	12.3	9.1	1950	1340	158.537	147.253
345	2	Osundina, 1995	1995	days	Parkia biglobosa	Glomus deserticola	stressed		1.24792	3.96552	0.300416	396.552										4		4	6	0.1	2.31967	0.125		4		4	6	0.1	0.683692	0.125	9.01	7.22	11.5	2.9	1370	1150	119.13	396.552	Zero values of gs for NM plants in days 12 and 14 set to 1% of maximum value for that study
346	3	Osundina, 1995	1995	diurnal	Parkia biglobosa	Glomus deserticola	unstressed		1.27784	1.35165	1.07663	147.253										4		4	6	0.1	-0.00746638	0.125		4		4	6	0.1	0.293547	0.125	11.36	8.89	12.3	9.1	1950	1340	158.537	147.253
347	4	Osundina, 1995	1995	diurnal	Parkia biglobosa	Glomus deserticola	stressed		1.24792	3.96552	0.300416	396.552										4		4	6	0.1	0.638976	0.125		4		4	6	0.1	0.519271	0.125	9.01	7.22	11.5	2.9	1370	1150	119.13	396.552
348	1	Ruiz-Lozano & Azcón, 1995	1995	no water	Lactuca sativa cv Romana	Glomus fasiculatum	stressed	70	1.17647	1	0.826087	20.9091	25	5	13	5	1		0.653926	0.4	2.3	5	2.4	5	1		-0.0425596	0.4	19.8	5	18.4	5	1		0.0733313	0.4	1.5222	1.29387	0.11	0.11	1.9	2.3	17.2727	20.9091
349	2	Ruiz-Lozano & Azcón, 1995	1995	-0.05 MPa	Lactuca sativa cv Romana	Glomus fasiculatum	stressed	78	1.14534	1.2	0.719697	22	187	5	52	5	1		1.27986	0.4	3.6	5	3.1	5	1		0.149532	0.4	31.3	5	24.6	5	1		0.240872	0.4	1.94926	1.7019	0.12	0.1	1.9	2.2	15.8333	22
350	3	Ruiz-Lozano & Azcón, 1995	1995	-0.01 MPa	Lactuca sativa cv Romana	Glomus fasiculatum	unstressed	79	1.22997	1.4	0.646259	21	565	5	75	5	1		2.01934	0.4	5.9	5	3.5	5	1		0.522189	0.4	51.4	5	28.8	5	1		0.579263	0.4	2.49894	2.03171	0.14	0.1	1.9	2.1	13.5714	21
351	4	Ruiz-Lozano & Azcón, 1995	1995	no water	Lactuca sativa cv Romana	Glomus deserticola	stressed	78	1.47222	1.27273	0.68323	20.9091	23	5	13	5	1		0.570545	0.4	3.1	5	2.4	5	1		0.255933	0.4	26.7	5	18.4	5	1		0.372313	0.4	1.90486	1.29387	0.14	0.11	2	2.3	14.2857	20.9091
352	5	Ruiz-Lozano & Azcón, 1995	1995	-0.05 MPa	Lactuca sativa cv Romana	Glomus deserticola	stressed	88	1.49441	1.4	0.616883	22	96	5	52	5	1		0.613104	0.4	6.7	5	3.1	5	1		0.770705	0.4	53.8	5	24.6	5	1		0.782527	0.4	2.54334	1.7019	0.14	0.1	1.9	2.2	13.5714	22
353	6	Ruiz-Lozano & Azcón, 1995	1995	-0.01 MPa	Lactuca sativa cv Romana	Glomus deserticola	unstressed	86	1.44953	1.4	0.544218	21	426	5	75	5	1		1.73695	0.4	7.3	5	3.5	5	1		0.735111	0.4	59.7	5	28.8	5	1		0.728957	0.4	2.94503	2.03171	0.14	0.1	1.6	2.1	11.4286	21
354	1	Ruiz-Lozano et al., 1995	1995	-PO43- nonmycorrhizal control	Lactuca sativa cv Romana	Glomus deserticola	unstressed	92.3	10.7143	0.554905	0.478888	21.8072	150.6	5	34.9	5	1		1.46214	0.4	5.2	5	1.7	5	1		1.11803	0.4	54.3	5	11.4	5	1		1.56091	0.4	6	0.56	0.438639	0.790476	4.5808	17.2381	10.4432	21.8072	Leaf P and N computed from reported mg/plant values and shoot+root dry weight values
355	2	Ruiz-Lozano et al., 1995	1995	-PO43- nonmycorrhizal control	Lactuca sativa cv Romana	Glomus etunicatum	unstressed	59.4	10.6071	0.575027	0.524442	21.8072	94.4	5	34.9	5	1		0.995054	0.4	4.9	5	1.7	5	1		1.05861	0.4	51.7	5	11.4	5	1		1.51184	0.4	5.94	0.56	0.454545	0.790476	5.19846	17.2381	11.4366	21.8072	Leaf P and N computed from reported mg/plant values and shoot+root dry weight values
356	3	Ruiz-Lozano et al., 1995	1995	-PO43- nonmycorrhizal control	Lactuca sativa cv Romana	Glomus intraradices	unstressed	86.5	9.69643	0.510957	0.534464	21.8072	97.9	5	34.9	5	1		1.03146	0.4	4.5	5	1.7	5	1		0.973449	0.4	43.8	5	11.4	5	1		1.34602	0.4	5.43	0.56	0.4039	0.790476	4.70752	17.2381	11.6552	21.8072	Leaf P and N computed from reported mg/plant values and shoot+root dry weight values
357	4	Ruiz-Lozano et al., 1995	1995	-PO43- nonmycorrhizal control	Lactuca sativa cv Romana	Glomus fasiculatum	unstressed	68.5	9.07143	0.538961	0.694214	21.8072	97.9	5	34.9	5	1		1.03146	0.4	4.1	5	1.7	5	1		0.880359	0.4	43.2	5	11.4	5	1		1.33223	0.4	5.08	0.56	0.426036	0.790476	6.4497	17.2381	15.1389	21.8072	Leaf P and N computed from reported mg/plant values and shoot+root dry weight values
358	5	Ruiz-Lozano et al., 1995	1995	-PO43- nonmycorrhizal control	Lactuca sativa cv Romana	Glomus mosseae	unstressed	69.7	8.10714	0.542471	0.76487	21.8072	125.2	5	34.9	5	1		1.27743	0.4	3.1	5	1.7	5	1		0.600774	0.4	32.8	5	11.4	5	1		1.05682	0.4	4.54	0.56	0.428811	0.790476	7.15243	17.2381	16.6797	21.8072	Leaf P and N computed from reported mg/plant values and shoot+root dry weight values
359	6	Ruiz-Lozano et al., 1995	1995	-PO43- nonmycorrhizal control	Lactuca sativa cv Romana	Glomus caledonium	unstressed	32.6	6.30357	0.489292	0.98603	21.8072	36.4	5	34.9	5	1		0.0420819	0.4	2.7	5	1.7	5	1		0.462624	0.4	29.1	5	11.4	5	1		0.937125	0.4	3.53	0.56	0.386774	0.790476	8.31663	17.2381	21.5026	21.8072	Leaf P and N computed from reported mg/plant values and shoot+root dry weight values
360	7	Ruiz-Lozano et al., 1995	1995	-PO43- nonmycorrhizal control	Lactuca sativa cv Romana	Glomus occultum	unstressed	42	3.92857	0.586959	1.05669	21.8072	65	5	34.9	5	1		0.6219	0.4	2.1	5	1.7	5	1		0.211309	0.4	21.9	5	11.4	5	1		0.652873	0.4	2.2	0.56	0.463977	0.790476	10.6916	17.2381	23.0435	21.8072	Leaf P and N computed from reported mg/plant values and shoot+root dry weight values
361	8	Ruiz-Lozano et al., 1995	1995	-PO43- nonmycorrhizal control	Lactuca sativa cv Romana	Glomus deserticola	stressed	94.1	36.4238	0.238218	0.470737	23.9063	198.8	5	30.8	5	1		1.86478	0.4	5	5	1.3	5	1		1.34707	0.4	54.1	5	9.2	5	1		1.77163	0.4	5.5	0.151	0.490223	2.05788	5.51676	49.1961	11.2536	23.9063	Leaf P and N computed from reported mg/plant values and shoot+root dry weight values
362	9	Ruiz-Lozano et al., 1995	1995	-PO43- nonmycorrhizal control	Lactuca sativa cv Romana	Glomus etunicatum	stressed	65.5	32.9801	0.240698	0.560365	23.9063	91.9	5	30.8	5	1		1.09319	0.4	4.7	5	1.3	5	1		1.2852	0.4	50.5	5	9.2	5	1		1.70277	0.4	4.98	0.151	0.495327	2.05788	6.63551	49.1961	13.3962	23.9063	Leaf P and N computed from reported mg/plant values and shoot+root dry weight values
363	10	Ruiz-Lozano et al., 1995	1995	-PO43- nonmycorrhizal control	Lactuca sativa cv Romana	Glomus intraradices	stressed	86.5	29.9338	0.200387	0.664052	23.9063	123.3	5	30.8	5	1		1.38711	0.4	3.8	5	1.3	5	1		1.07264	0.4	40.8	5	9.2	5	1		1.48948	0.4	4.52	0.151	0.412371	2.05788	6.54639	49.1961	15.875	23.9063	Leaf P and N computed from reported mg/plant values and shoot+root dry weight values
364	11	Ruiz-Lozano et al., 1995	1995	-PO43- nonmycorrhizal control	Lactuca sativa cv Romana	Glomus fasiculatum	stressed	63.2	29.0728	0.232442	0.709292	23.9063	104.2	5	30.8	5	1		1.2188	0.4	4	5	1.3	5	1		1.12393	0.4	43.5	5	9.2	5	1		1.55356	0.4	4.39	0.151	0.478336	2.05788	8.11092	49.1961	16.9565	23.9063	Leaf P and N computed from reported mg/plant values and shoot+root dry weight values
365	12	Ruiz-Lozano et al., 1995	1995	-PO43- nonmycorrhizal control	Lactuca sativa cv Romana	Glomus mosseae	stressed	79.4	25.6291	0.187984	0.857516	23.9063	89.4	5	30.8	5	1		1.06561	0.4	3.6	5	1.3	5	1		1.01857	0.4	39	5	9.2	5	1		1.44436	0.4	3.87	0.151	0.386847	2.05788	7.93037	49.1961	20.5	23.9063	Leaf P and N computed from reported mg/plant values and shoot+root dry weight values
366	13	Ruiz-Lozano et al., 1995	1995	-PO43- nonmycorrhizal control	Lactuca sativa cv Romana	Glomus caledonium	stressed	27.2	17.8808	0.211853	1.0902	23.9063	65.3	5	30.8	5	1		0.751477	0.4	2.5	5	1.3	5	1		0.653926	0.4	27.8	5	9.2	5	1		1.10583	0.4	2.7	0.151	0.435967	2.05788	11.3624	49.1961	26.0625	23.9063	Leaf P and N computed from reported mg/plant values and shoot+root dry weight values
367	14	Ruiz-Lozano et al., 1995	1995	-PO43- nonmycorrhizal control	Lactuca sativa cv Romana	Glomus occultum	stressed	32	4.43709	0.452589	1.15803	23.9063	70.8	5	30.8	5	1		0.832344	0.4	1.1	5	1.3	5	1		-0.167054	0.4	11.5	5	9.2	5	1		0.223144	0.4	0.67	0.151	0.931373	2.05788	25.7843	49.1961	27.6842	23.9063	Leaf P and N computed from reported mg/plant values and shoot+root dry weight values
368	15	Ruiz-Lozano et al., 1995	1995	+PO43- nonmycorrhizal control	Lactuca sativa cv Romana	Glomus deserticola	unstressed	92.3	5.21739	0.791117	0.556971	18.75	150.6	5	45.3	5	1		1.20132	0.4	5.2	5	1.7	5	1		1.11803	0.4	54.3	5	13.5	5	1		1.39183	0.4	6	1.15	0.438639	0.554455	4.5808	10.396	10.4432	18.75	Leaf P and N computed from reported mg/plant values and shoot+root dry weight values
369	16	Ruiz-Lozano et al., 1995	1995	+PO43- nonmycorrhizal control	Lactuca sativa cv Romana	Glomus etunicatum	unstressed	59.4	5.16522	0.819805	0.609953	18.75	94.4	5	45.3	5	1		0.734234	0.4	4.9	5	1.7	5	1		1.05861	0.4	51.7	5	13.5	5	1		1.34277	0.4	5.94	1.15	0.454545	0.554455	5.19846	10.396	11.4366	18.75	Leaf P and N computed from reported mg/plant values and shoot+root dry weight values
370	17	Ruiz-Lozano et al., 1995	1995	+PO43- nonmycorrhizal control	Lactuca sativa cv Romana	Glomus intraradices	unstressed	86.5	4.72174	0.728462	0.621609	18.75	97.9	5	45.3	5	1		0.77064	0.4	4.5	5	1.7	5	1		0.973449	0.4	43.8	5	13.5	5	1		1.17694	0.4	5.43	1.15	0.4039	0.554455	4.70752	10.396	11.6552	18.75	Leaf P and N computed from reported mg/plant values and shoot+root dry weight values
371	18	Ruiz-Lozano et al., 1995	1995	+PO43- nonmycorrhizal control	Lactuca sativa cv Romana	Glomus fasiculatum	unstressed	68.5	4.41739	0.768385	0.807407	18.75	97.9	5	45.3	5	1		0.77064	0.4	4.1	5	1.7	5	1		0.880359	0.4	43.2	5	13.5	5	1		1.16315	0.4	5.08	1.15	0.426036	0.554455	6.4497	10.396	15.1389	18.75	Leaf P and N computed from reported mg/plant values and shoot+root dry weight values
372	19	Ruiz-Lozano et al., 1995	1995	+PO43- nonmycorrhizal control	Lactuca sativa cv Romana	Glomus mosseae	unstressed	69.7	3.94783	0.773391	0.889583	18.75	125.2	5	45.3	5	1		1.01661	0.4	3.1	5	1.7	5	1		0.600774	0.4	32.8	5	13.5	5	1		0.887739	0.4	4.54	1.15	0.428811	0.554455	7.15243	10.396	16.6797	18.75	Leaf P and N computed from reported mg/plant values and shoot+root dry weight values
373	20	Ruiz-Lozano et al., 1995	1995	+PO43- nonmycorrhizal control	Lactuca sativa cv Romana	Glomus caledonium	unstressed	32.6	3.06957	0.697574	1.1468	18.75	36.4	5	45.3	5	1		-0.218738	0.4	2.7	5	1.7	5	1		0.462624	0.4	29.1	5	13.5	5	1		0.768048	0.4	3.53	1.15	0.386774	0.554455	8.31663	10.396	21.5026	18.75	Leaf P and N computed from reported mg/plant values and shoot+root dry weight values
374	21	Ruiz-Lozano et al., 1995	1995	+PO43- nonmycorrhizal control	Lactuca sativa cv Romana	Glomus occultum	unstressed	42	1.91304	0.836816	1.22899	18.75	65	5	45.3	5	1		0.36108	0.4	2.1	5	1.7	5	1		0.211309	0.4	21.9	5	13.5	5	1		0.483797	0.4	2.2	1.15	0.463977	0.554455	10.6916	10.396	23.0435	18.75	Leaf P and N computed from reported mg/plant values and shoot+root dry weight values
375	22	Ruiz-Lozano et al., 1995	1995	+PO43- nonmycorrhizal control	Lactuca sativa cv Romana	Glomus deserticola	stressed	94.1	21.0728	0.310475	0.482295	23.3333	198.8	5	40.1	5	1		1.60092	0.4	5	5	1.5	5	1		1.20397	0.4	54.1	5	9.9	5	1		1.6983	0.4	5.5	0.261	0.490223	1.57895	5.51676	36.8421	11.2536	23.3333	Leaf P and N computed from reported mg/plant values and shoot+root dry weight values
376	23	Ruiz-Lozano et al., 1995	1995	+PO43- nonmycorrhizal control	Lactuca sativa cv Romana	Glomus etunicatum	stressed	65.5	19.0805	0.313707	0.574124	23.3333	91.9	5	40.1	5	1		0.829325	0.4	4.7	5	1.5	5	1		1.1421	0.4	50.5	5	9.9	5	1		1.62944	0.4	4.98	0.261	0.495327	1.57895	6.63551	36.8421	13.3962	23.3333	Leaf P and N computed from reported mg/plant values and shoot+root dry weight values
377	24	Ruiz-Lozano et al., 1995	1995	+PO43- nonmycorrhizal control	Lactuca sativa cv Romana	Glomus intraradices	stressed	86.5	17.318	0.261168	0.680357	23.3333	123.3	5	40.1	5	1		1.12324	0.4	3.8	5	1.5	5	1		0.929536	0.4	40.8	5	9.9	5	1		1.41615	0.4	4.52	0.261	0.412371	1.57895	6.54639	36.8421	15.875	23.3333	Leaf P and N computed from reported mg/plant values and shoot+root dry weight values
378	25	Ruiz-Lozano et al., 1995	1995	+PO43- nonmycorrhizal control	Lactuca sativa cv Romana	Glomus fasiculatum	stressed	63.2	16.8199	0.302946	0.726708	23.3333	104.2	5	40.1	5	1		0.954936	0.4	4	5	1.5	5	1		0.980829	0.4	43.5	5	9.9	5	1		1.48023	0.4	4.39	0.261	0.478336	1.57895	8.11092	36.8421	16.9565	23.3333	Leaf P and N computed from reported mg/plant values and shoot+root dry weight values
379	26	Ruiz-Lozano et al., 1995	1995	+PO43- nonmycorrhizal control	Lactuca sativa cv Romana	Glomus mosseae	stressed	79.4	14.8276	0.245003	0.878571	23.3333	89.4	5	40.1	5	1		0.801744	0.4	3.6	5	1.5	5	1		0.875469	0.4	39	5	9.9	5	1		1.37103	0.4	3.87	0.261	0.386847	1.57895	7.93037	36.8421	20.5	23.3333	Leaf P and N computed from reported mg/plant values and shoot+root dry weight values
380	27	Ruiz-Lozano et al., 1995	1995	+PO43- nonmycorrhizal control	Lactuca sativa cv Romana	Glomus caledonium	stressed	27.2	10.3448	0.276113	1.11696	23.3333	65.3	5	40.1	5	1		0.487616	0.4	2.5	5	1.5	5	1		0.510826	0.4	27.8	5	9.9	5	1		1.0325	0.4	2.7	0.261	0.435967	1.57895	11.3624	36.8421	26.0625	23.3333	Leaf P and N computed from reported mg/plant values and shoot+root dry weight values
381	28	Ruiz-Lozano et al., 1995	1995	+PO43- nonmycorrhizal control	Lactuca sativa cv Romana	Glomus occultum	stressed	32	2.56705	0.589869	1.18647	23.3333	70.8	5	40.1	5	1		0.568483	0.4	1.1	5	1.5	5	1		-0.310155	0.4	11.5	5	9.9	5	1		0.149812	0.4	0.67	0.261	0.931373	1.57895	25.7843	36.8421	27.6842	23.3333	Leaf P and N computed from reported mg/plant values and shoot+root dry weight values
382	1	Subramanian et al., 1995	1995	CO	Zea mays	Glomus intraradices	unstressed	72													0.696	4	0.596	4	1		0.155109	0.5	16.94	4	15.54	4	1		0.0862603	0.5
383	2	Subramanian et al., 1995	1995	CO	Zea mays	Glomus intraradices	stressed	72														4		4	19	0.1	0.236	0.0736842		4		4	19	0.1	0.187	0.0736842
384	3	Subramanian et al., 1995	1995	C8	Zea mays	Glomus intraradices	unstressed	97													0.643	4	0.708	4	1		-0.0962994	0.5	15.66	4	15.66	4	1		0	0.5
385	4	Subramanian et al., 1995	1995	C8	Zea mays	Glomus intraradices	stressed	97														4		4	19	0.1	0.226	0.0736842		4		4	19	0.1	0.163	0.0736842
386	1	Tarafdar, 1995	1995	Bavendorf iP	Triticum aestivum	Glomus mosseae	unstressed		1.1165																				1733	2	1509	2	1		0.138407	1	23	20.6
387	2	Tarafdar, 1995	1995	Bavendorf organic P	Triticum aestivum	Glomus mosseae	unstressed		1.14525																				1583	2	1323	2	1		0.17942	1	20.5	17.9
388	3	Tarafdar, 1995	1995	Niger iP	Triticum aestivum	Glomus mosseae	unstressed		1.29091																				1343	2	1007	2	1		0.28793	1	7.1	5.5
389	4	Tarafdar, 1995	1995	Niger organic P	Triticum aestivum	Glomus mosseae	unstressed		1.23913																				1298	2	971	2	1		0.290253	1	5.7	4.6
390	1	Davies et al., 1996	1996		Rosa hybrida cv Ferdy	Glomus deserticola	unstressed	9.2	0.706125	1.0625																			2.38	4	2.12	4	1		0.115684	0.5	1026	1453	0.17	0.16
391	2	Davies et al., 1996	1996	non-acclimated	Rosa hybrida cv Ferdy	Glomus deserticola	stressed	8	0.841722	0.9375																			1.17	4	0.63	4	1		0.619039	0.5	1388	1649	0.15	0.16
392	3	Davies et al., 1996	1996	acclimated	Rosa hybrida cv Ferdy	Glomus deserticola	stressed	12.5	1.05347	0.941176																			1.86	4	1.76	4	1		0.0552627	0.5	1123	1066	0.16	0.17
393	1	Duan et al., 1996	1996	soil water content > 0.14	Vigna unguiculata	Glomus intraradices	unstressed	90	0.986486	1.02703											220	18	203	21	1		0.0804216	0.103175	1.11	20	1.01	18	1		0.0944097	0.105556	7.3	7.4	1.9	1.85
394	2	Duan et al., 1996	1996	soil water content < 0.14	Vigna unguiculata	Glomus intraradices	stressed	90	0.986486	1.02703											42	15	26	12	1		0.479573	0.15	0.59	15	0.48	14	1		0.206336	0.138095	7.3	7.4	1.9	1.85
395	1	Ebel et al., 1996	1996	all roots amply watered	Vigna unguculata cv White Acre	Glomus intraradices	unstressed	36	0.764208	0.624722												24		24	10	0.1	0.0631085	0.0158333									9.46108	12.3802	4.2597	6.81855					Three phosphorus fertilization levels combined
396	2	Ebel et al., 1996	1996	half roots dried	Vigna unguculata cv White Acre	Glomus intraradices	unstressed	36	0.858896	0.64047												24		24	10	0.1	0.038	0.0158333									8.38323	9.76048	3.90329	6.09442					Three phosphorus fertilization levels combined
397	1	Fay et al., 1996	1996	50 P	Hordeum vulgare	Glomus mosseae	unstressed	3.25	0.985061	0.859952	1.08204	14.537	19.8	6	14.8	6	1		0.291055	0.333333	370	6	203	6	1		0.600297	0.333333	4.2	6	3.3	6	1		0.241162	0.333333	34.278	34.7978	0.202263	0.235202	3.18152	3.41914	15.7296	14.537
398	2	Fay et al., 1996	1996	100 P	Hordeum vulgare	Glomus mosseae	unstressed	3.09	0.963138	1.03622	1.01605	11.6549	15.6	6	22	6	1		-0.343772	0.333333	212	6	430	6	1		-0.707199	0.333333	3	6	4.9	6	1		-0.490623	0.333333	33.1083	34.3755	0.288732	0.27864	3.41914	3.24752	11.8419	11.6549
399	3	Fay et al., 1996	1996	200 P	Hordeum vulgare	Glomus mosseae	unstressed	1.89	0.967433	0.990174	1.00992	10.206	20.4	6	18.1	6	1		0.119623	0.333333	318	6	323	6	1		-0.0156009	0.333333	4.5	6	5.4	6	1		-0.182322	0.333333	32.8159	33.9206	0.318914	0.322078	3.28713	3.28713	10.3073	10.206
400	4	Fay et al., 1996	1996	400 P	Hordeum vulgare	Glomus mosseae	unstressed	1.64	0.931256	1.00042	1.00371	9.11189	21.7	6	22.3	6	1		-0.0272744	0.333333	409	6	508	6	1		-0.216766	0.333333	5.2	6	5.3	6	1		-0.0190482	0.333333	33.0108	35.4477	0.350757	0.35061	3.20792	3.19472	9.14571	9.11189
401	5	Fay et al., 1996	1996	800 P	Hordeum vulgare	Glomus mosseae	unstressed	1.33	0.95428	0.975072	1.02557	6.76454	16.5	6	18.4	6	1		-0.10899	0.333333	282	6	336	6	1		-0.175204	0.333333	3.3	6	4.5	6	1		-0.310155	0.333333	31.8736	33.4007	0.447182	0.458614	3.10231	3.10231	6.93747	6.76454
402	1	Ruiz-Lozano et al., 1996	1996	NM +P, 3 g NaCl kg-1	Lactuca sativa	Glomus mosseae	stressed	70	1.79208	0.956522	1.00524	6.78261	61.7	5	24.9	5	1		0.907416	0.4	0.7	5	0.322	5	1		0.776529	0.4	7.33	5	4.59	5	1		0.468095	0.4	1.81	1.01	2.2	2.3	15	15.6	6.81818	6.78261
403	1	Ruiz-Lozano et al., 1996	1996	NP -P, 3 g NaCl kg-1	Lactuca sativa	Glomus mosseae	stressed	70	1.86598	1.83333	0.501952	13.5833	61.7	5	37.1	5	1		0.508667	0.4	0.7	5	0.438	5	1		0.468861	0.4	7.33	5	4.11	5	1		0.578552	0.4	1.81	0.97	2.2	1.2	15	16.3	6.81818	13.5833
404	2	Ruiz-Lozano et al., 1996	1996	NM +P, 3 g NaCl kg-1	Lactuca sativa	Glomus fasciculatum	stressed	69	1.50495	0.869565	1.10577	6.78261	61.2	5	24.9	5	1		0.899279	0.4	0.618	5	0.322	5	1		0.651937	0.4	6.12	5	4.59	5	1		0.287682	0.4	1.52	1.01	2	2.3	15	15.6	7.5	6.78261
405	2	Ruiz-Lozano et al., 1996	1996	NP -P, 3 g NaCl kg-1	Lactuca sativa	Glomus fasciculatum	stressed	69	1.56701	1.66667	0.552147	13.5833	61.2	5	37.1	5	1		0.50053	0.4	0.618	5	0.438	5	1		0.34427	0.4	6.12	5	4.11	5	1		0.398139	0.4	1.52	0.97	2	1.2	15	16.3	7.5	13.5833
406	3	Ruiz-Lozano et al., 1996	1996	NM +P, 3 g NaCl kg-1	Lactuca sativa	Glomus deserticola	stressed	87	1.52475	1.21739	0.610806	6.78261	66.7	5	24.9	5	1		0.985337	0.4	0.634	5	0.322	5	1		0.677497	0.4	6.73	5	4.59	5	1		0.382695	0.4	1.54	1.01	2.8	2.3	11.6	15.6	4.14286	6.78261
407	3	Ruiz-Lozano et al., 1996	1996	NP -P, 3 g NaCl kg-1	Lactuca sativa	Glomus deserticola	stressed	87	1.58763	2.33333	0.304996	13.5833	66.7	5	37.1	5	1		0.586588	0.4	0.634	5	0.438	5	1		0.36983	0.4	6.73	5	4.11	5	1		0.493152	0.4	1.54	0.97	2.8	1.2	11.6	16.3	4.14286	13.5833
408	4	Ruiz-Lozano et al., 1996	1996	Phos +P, NM 4 g NaCl kg-1	Lactuca sativa	Glomus mosseae	stressed	64	1.75	1.05882	1.10324	6.64706	29.1	5	30.6	5	1		-0.0502618	0.4	0.563	5	0.389	5	1		0.3697	0.4	5.91	5	3.89	5	1		0.418237	0.4	1.47	0.84	1.8	1.7	13.2	11.3	7.33333	6.64706
409	4	Ruiz-Lozano et al., 1996	1996	NM -P, 4 g NaCl kg-1	Lactuca sativa	Glomus mosseae	stressed	64	2.22727	1.38462	0.716792	10.2308	29.1	5	28.4	5	1		0.024349	0.4	0.563	5	0.399	5	1		0.344318	0.4	5.91	5	3.8	5	1		0.441645	0.4	1.47	0.66	1.8	1.3	13.2	13.3	7.33333	10.2308
410	5	Ruiz-Lozano et al., 1996	1996	Phos +P, NM 4 g NaCl kg-1	Lactuca sativa	Glomus fasciculatum	stressed	65	1.72619	1.17647	1.03805	6.64706	31.9	5	30.6	5	1		0.041606	0.4	0.438	5	0.389	5	1		0.11864	0.4	4.81	5	3.89	5	1		0.212288	0.4	1.45	0.84	2	1.7	13.8	11.3	6.9	6.64706
411	5	Ruiz-Lozano et al., 1996	1996	NM -P, 4 g NaCl kg-1	Lactuca sativa	Glomus fasciculatum	stressed	65	2.19697	1.53846	0.674436	10.2308	31.9	5	28.4	5	1		0.116217	0.4	0.438	5	0.399	5	1		0.0932575	0.4	4.81	5	3.8	5	1		0.235696	0.4	1.45	0.66	2	1.3	13.8	13.3	6.9	10.2308
412	6	Ruiz-Lozano et al., 1996	1996	Phos +P, NM 4 g NaCl kg-1	Lactuca sativa	Glomus deserticola	stressed	83	1.82143	1.88235	0.60177	6.64706	44.5	5	30.6	5	1		0.374489	0.4	0.536	5	0.389	5	1		0.320555	0.4	5.52	5	3.89	5	1		0.349969	0.4	1.53	0.84	3.2	1.7	12.8	11.3	4	6.64706
413	6	Ruiz-Lozano et al., 1996	1996	NM -P, 4 g NaCl kg-1	Lactuca sativa	Glomus deserticola	stressed	83	2.31818	2.46154	0.390977	10.2308	44.5	5	28.4	5	1		0.4491	0.4	0.536	5	0.399	5	1		0.295173	0.4	5.52	5	3.8	5	1		0.373377	0.4	1.53	0.66	3.2	1.3	12.8	13.3	4	10.2308
414	7	Ruiz-Lozano et al., 1996	1996	NM +P, 5 g NaCl kg-1	Lactuca sativa	Glomus mosseae	stressed	68	2.10606	1.1875	0.516266	12.4375	61.4	5	21.5	5	1		1.04936	0.4	0.692	5	0.223	5	1		1.13241	0.4	7.1	5	2.49	5	1		1.04781	0.4	1.39	0.66	1.9	1.6	12.2	19.9	6.42105	12.4375
415	7	Ruiz-Lozano et al., 1996	1996	NM -P, 5 g NaCl kg-1	Lactuca sativa	Glomus mosseae	stressed	68	2.13846	2.11111	0.368086	17.4444	61.4	5	15.3	5	1		1.38956	0.4	0.692	5	0.211	5	1		1.18773	0.4	7.1	5	2.01	5	1		1.26196	0.4	1.39	0.65	1.9	0.9	12.2	15.7	6.42105	17.4444
416	8	Ruiz-Lozano et al., 1996	1996	NM +P, 5 g NaCl kg-1	Lactuca sativa	Glomus fasciculatum	stressed	62	2.25758	1.125	0.576214	12.4375	61.3	5	21.5	5	1		1.04773	0.4	0.805	5	0.223	5	1		1.28367	0.4	7.8	5	2.49	5	1		1.14184	0.4	1.49	0.66	1.8	1.6	12.9	19.9	7.16667	12.4375
417	8	Ruiz-Lozano et al., 1996	1996	NM -P, 5 g NaCl kg-1	Lactuca sativa	Glomus fasciculatum	stressed	62	2.29231	2	0.410828	17.4444	61.3	5	15.3	5	1		1.38793	0.4	0.805	5	0.211	5	1		1.33898	0.4	7.8	5	2.01	5	1		1.35599	0.4	1.49	0.65	1.8	0.9	12.9	15.7	7.16667	17.4444
418	9	Ruiz-Lozano et al., 1996	1996	NM +P, 5 g NaCl kg-1	Lactuca sativa	Glomus deserticola	stressed	83	1.98485	1.625	0.34944	12.4375	63.5	5	21.5	5	1		1.08299	0.4	0.747	5	0.223	5	1		1.20889	0.4	7.59	5	2.49	5	1		1.11455	0.4	1.31	0.66	2.6	1.6	11.3	19.9	4.34615	12.4375
419	9	Ruiz-Lozano et al., 1996	1996	NM -P, 5 g NaCl kg-1	Lactuca sativa	Glomus deserticola	stressed	83	2.01538	2.88889	0.249143	17.4444	63.5	5	15.3	5	1		1.42319	0.4	0.747	5	0.211	5	1		1.26421	0.4	7.59	5	2.01	5	1		1.3287	0.4	1.31	0.65	2.6	0.9	11.3	15.7	4.34615	17.4444
420	1	Bryla & Duniway, 1997a	1997		Carthamus tinctorius cv S555	Glomus etunicatum	unstressed	81	0.998239	0.836957	1.13217	8.29348										5		5	10	0.1	0.204839	0.076		5		5	17	0.1	0.166365	0.0611765	5.67	5.68	7.7	9.2	72.3	76.3	9.38961	8.29348	Root colonization at highest of the five depths
421	2	Bryla & Duniway, 1997a	1997		Carthamus tinctorius cv S555	Glomus etunicatum	stressed	81	1.00612	1.02857	1.00727	10.7										5		5	10	0.1	0.0371882	0.076		5		5	17	0.1	0.0555649	0.0611765	4.93	4.9	7.2	7	77.6	74.9	10.7778	10.7	Root colonization at highest of the five depths
422	3	Bryla & Duniway, 1997a	1997		Triticum aestivum cv Anza	Glomus etunicatum	unstressed	75	0.784314	0.707692	1.31236	6.36923										5		5	15	0.1	-0.0151553	0.064		5		5	20	0.1	0.00967447	0.058	4	5.1	9.2	13	76.9	82.8	8.3587	6.36923	Root colonization at highest of the five depths
423	4	Bryla & Duniway, 1997a	1997		Triticum aestivum cv Anza	Glomus etunicatum	stressed	81	0.983871	3.36493	0.314096	29.1469										5		5	15	0.1	0.168096	0.064		5		5	20	0.1	0.150975	0.058	3.05	3.1	7.1	2.11	65	61.5	9.15493	29.1469	Root colonization at highest of the five depths
424	1	Bryla & Duniway, 1997b	1997		Carthamus tinctorius cv S555	Glomus etunicatum	unstressed	90	0.985743	0.807829											900	9	860	9	1		0.0454624	0.222222									4.84	4.91	2.27	2.81
425	2	Bryla & Duniway, 1997b	1997		Triticum aestivum cv Anza	Glomus etunicatum	unstressed	72	0.957356	1.62147											420	9	440	9	1		-0.04652	0.222222									4.49	4.69	2.87	1.77
426	1	Goicoechea et al., 1997	1997	- Rhizobium	Medicago sativa	Glomus fasciculatum	unstressed	35.5	1.03448				11.4	15	10.5	15	1		0.0822381	0.133333	0.36	15	0.38	15	1		-0.0540672	0.133333	9.3	15	6.7	15	1		0.327907	0.133333	0.9	0.87
427	2	Goicoechea et al., 1997	1997	- Rhizobium	Medicago sativa	Glomus fasciculatum	stressed	25.5	1.33333				5	15	3	15	1		0.510826	0.133333	0.03	15	0.03	15	1		0	0.133333	2	15	0.7	15	1		1.04982	0.133333	0.76	0.57
428	3	Goicoechea et al., 1997	1997	+ Rhizobium	Medicago sativa	Glomus fasciculatum	unstressed	47.1	0.920455				9.8	15	12.4	15	1		-0.235314	0.133333	0.51	15	0.63	15	1		-0.211309	0.133333	10.5	15	14.3	15	1		-0.308884	0.133333	0.81	0.88
429	4	Goicoechea et al., 1997	1997	+ Rhizobium	Medicago sativa	Glomus fasciculatum	stressed	27.5	0.698795				6	15	2.8	15	1		0.76214	0.133333	0.12	15	0.05	15	1		0.875469	0.133333	3.2	15	1.2	15	1		0.980829	0.133333	0.58	0.83
430	1	Koch et al., 1997	1997	low light	Allium sativum	Glomus intraradices	unstressed	85	1.78571				3.13	18	1.23	17	1		0.934019	0.114379																	25	14
431	2	Koch et al., 1997	1997	high light	Allium sativum	Glomus intraradices	unstressed	85	1.78571				3.37	17	2.32	22	1		0.373346	0.104278																	25	14
432	1	Lovelock et al., 1997	1997	ambient CO2	Beilschmiedia pendula	native mix	unstressed			1.25456	0.875968	20.623	12.42	5	10.44	5	1		0.173663	0.4																			1.168	0.931	21.1	19.2	18.0651	20.623
433	2	Lovelock et al., 1997	1997	elevated CO2	Beilschmiedia pendula	native mix	unstressed			1.42416	0.768829	21.2081	14.55	5	9.05	5	1		0.474826	0.4																			1.061	0.745	17.3	15.8	16.3054	21.2081
434	3	Aguilera-Gomez et al., 1998	1998	cv Poblacíon Bonita	Zea mays	Glomus fasciculatum	unstressed	50.6	1.81644	1.17275			10.455	6	6.22908	6	1		0.517847	0.333333	0.00783133	6	0.00421687	6	1		0.619039	0.333333									13.26	7.3	131.7	112.3
435	1	Aguilera-Gomez et al., 1998	1998	cv Criollo Norte de Guanajuato	Zea mays	Glomus fasciculatum	unstressed	91.9	1.52191	0.582781			16.7241	6	10.2693	6	1		0.487695	0.333333	0.174096	6	0.0807229	6	1		0.768587	0.333333									11.46	7.53	88	151
436	2	Aguilera-Gomez et al., 1998	1998	cv Temporal Bajío	Zea mays	Glomus fasciculatum	unstressed	82	1.0101	1.48272			11.0892	6	8.369	6	1		0.281433	0.333333	0.0319277	6	0.0343373	6	1		-0.0727594	0.333333									10	9.9	133	89.7
437	1	Bryla & Duniway, 1998	1998	unacclimated	Carthamus tinctorius cv S555	Glomus etunicatum	unstressed	89	1.17255	1.25	0.813714	9.72222																	6.39607	5	5.7585	5	1		0.105008	0.4	2.99	2.55	4.5	3.6	35.6	35	7.91111	9.72222	Root colonization at middle depth (of nine depths)
438	2	Bryla & Duniway, 1998	1998	unacclimated	Triticum aestivum cv Anza	Glomus etunicatum	unstressed	75	0.947368	1.28	0.773914	8.52																	4.00072	5	4.20361	5	1		-0.0494698	0.4	2.52	2.66	3.2	2.5	21.1	21.3	6.59375	8.52	Root colonization at middle depth (of nine depths)
439	3	Bryla & Duniway, 1998	1998	unacclimated	Carthamus tinctorius cv S555	Glomus etunicatum	stressed	89	1.17255	1.25	0.813714	9.72222																		5		5	9	0.1	0.93867	0.08	2.99	2.55	4.5	3.6	35.6	35	7.91111	9.72222	Root colonization at middle depth (of nine depths)
440	4	Bryla & Duniway, 1998	1998	unacclimated	Triticum aestivum cv Anza	Glomus etunicatum	stressed	75	0.947368	1.28	0.773914	8.52																		5		5	9	0.1	0.943444	0.08	2.52	2.66	3.2	2.5	21.1	21.3	6.59375	8.52	Root colonization at middle depth (of nine depths)
441	5	Bryla & Duniway, 1998	1998	acclimated	Carthamus tinctorius cv S555	Glomus etunicatum	unstressed	90	1.1307	1.18182	0.776878	10.3636																	1.90346	5	1.87456	5	1		0.0152991	0.4	3.72	3.29	3.9	3.3	31.4	34.2	8.05128	10.3636	Root colonization at middle depth (of nine depths)
442	6	Bryla & Duniway, 1998	1998	acclimated	Triticum aestivum cv Anza	Glomus etunicatum	unstressed	70	0.973684	1.31818	0.741379	10																	1.50805	5	1.50805	5	1		0	0.4	2.96	3.04	2.9	2.2	21.5	22	7.41379	10	Root colonization at middle depth (of nine depths)
443	7	Bryla & Duniway, 1998	1998	acclimated	Carthamus tinctorius cv S555	Glomus etunicatum	stressed	90	1.1307	1.18182	0.776878	10.3636																		5		5	9	0.1	1.06649	0.08	3.72	3.29	3.9	3.3	31.4	34.2	8.05128	10.3636	Root colonization at middle depth (of nine depths)
444	8	Bryla & Duniway, 1998	1998	acclimated	Triticum aestivum cv Anza	Glomus etunicatum	stressed	70	0.973684	1.31818	0.741379	10																		5		5	9	0.1	1.01082	0.08	2.96	3.04	2.9	2.2	21.5	22	7.41379	10	Root colonization at middle depth (of nine depths)
445	1	Schwob et al., 1998	1998		Hevea brasiliensis	Glomus mosseae	unstressed	47	1.27273					3		3	5	0.1	0.053	0.186667		3		3	5	0.1	0	0.186667		3		3	5	0.1	0.03	0.186667	14	11
446	1	Wright et al., 1998	1998	Exp 1	Trifolium repens	native mix	unstressed	85	0.826957	0.817204	0.647833	0.365591		5		5	8	0.1	0.558	0.085																	466.9	564.6	0.76	0.93	0.18	0.34	0.236842	0.365591
447	2	Wright et al., 1998	1998	Exp 2	Trifolium repens	native mix	unstressed	79	0.919674	0.529954	1.59172	1.35484		5		5	6	0.1	0.452	0.1																	586.2	637.4	1.15	2.17	2.48	2.94	2.15652	1.35484
448	1	Aguilera-Gomez et al., 1999	1999	0 P	Capsicum annuum cv San Luis	Glomus intraradices	unstressed	96	5.88889	0.96				5		5	2	0.1	1.15133	0.22		5		5	2	0.1	0.913076	0.22									5.3	0.9	0.24	0.25
449	2	Aguilera-Gomez et al., 1999	1999	11 P	Capsicum annuum cv San Luis	Glomus intraradices	unstressed	94	1.39062	1.90476				5		5	2	0.1	0.269916	0.22		5		5	2	0.1	0.763404	0.22									8.9	6.4	0.4	0.21
450	3	Aguilera-Gomez et al., 1999	1999	44 P	Capsicum annuum cv San Luis	Glomus intraradices	unstressed	96	1.0289	1.5				5		5	2	0.1	0.121916	0.22		5		5	2	0.1	0.500807	0.22									17.8	17.3	0.48	0.32
451	1	Hernandez-Sebastia et al., 1999	1999		Fragaria ananassa	Glomus intraradices	unstressed	29	0.931507	1	0.865385	1.13043									3.7	12	3.3	12	1		0.11441	0.166667									0.068	0.073	0.92	0.92	0.9	1.04	0.978261	1.13043
452	1	Perumal & Maun, 1999	1999		Agropyron psammophilum	native mix	unstressed	38	1.17866					8		8	3	0.1	0.361	0.1																	4.75	4.03
453	2	Perumal & Maun, 1999	1999		Panicum virgatum	native mix	unstressed	37	1.24096					8		8	3	0.1	0.388	0.1																	3.09	2.49
454	1	Subramanian & Charest, 1999	1999		Zea mays	Glomus intraradices	unstressed	60	1.10748	1.58348	0.657237	497.3									454	4	454	4	1		0	0.5									171.25	154.63	70.37	44.44	23000	22100	326.844	497.3
455	2	Subramanian & Charest, 1999	1999		Zea mays	Glomus intraradices	stressed	47	1.07446	1.48596	0.89951	506.52									345	4	357	4	1		-0.0341914	0.5									110.54	102.88	29.63	19.94	13500	10100	455.619	506.52
456	10	Black et al., 2000	2000	leaf 3, nonAM	Cucumis sativus	Glomus mosseae	unstressed	34.5	1.22771	1.25828	0.876439	22.9756	4.95879	4	3.79121	4	1		0.268477	0.5																	4.44172	3.61788	1803.06	1432.96	36307.7	32923.1	20.1367	22.9756	Young leaf. umol converted to weight for P and N.
457	11	Black et al., 2000	2000	leaf 5, nonAM	Cucumis sativus	Glomus mosseae	unstressed	34.5	0.908408	1.56863	0.664628	29.8805	4.36813	4	2.18407	4	1		0.693147	0.5																	4.44172	4.88957	1518.37	967.959	30153.8	28923.1	19.8594	29.8805	Young leaf. umol converted to weight for P and N.
458	12	Black et al., 2000	2000	leaf 7, nonAM	Cucumis sativus	Glomus mosseae	unstressed	34.5	1.22771	1.17391	0.988569	28.5468	3.1456	4	2.69231	4	1		0.155607	0.5																	4.44172	3.61788	1024.9	873.061	28923.1	24923.1	28.2204	28.5468	Older leaf. umol converted to weight for P and N.
459	13	Black et al., 2000	2000	leaf 3, nonAM P-supplemented	Cucumis sativus	Glomus mosseae	unstressed	34.5	0.908408	0.984456	0.783419	25.7036	4.95879	4	4.86264	4	1		0.019581	0.5																	4.44172	4.88957	1803.06	1831.53	36307.7	47076.9	20.1367	25.7036	Older leaf. umol converted to weight for P and N.
460	14	Black et al., 2000	2000	leaf 5, nonAM P-supplemented	Cucumis sativus	Glomus mosseae	unstressed	34.5	1.22771	1.03896	0.906971	21.8964	4.36813	4	4.31319	4	1		0.0126584	0.5																	4.44172	3.61788	1518.37	1461.43	30153.8	32000	19.8594	21.8964	Older leaf. umol converted to weight for P and N.
461	15	Black et al., 2000	2000	leaf 7, nonAM P-supplemented	Cucumis sativus	Glomus mosseae	unstressed	34.5	0.908408	1.01887	1.0251	27.5294	3.1456	4	3.73626	4	1		-0.17208	0.5																	4.44172	4.88957	1024.9	1005.92	28923.1	27692.3	28.2204	27.5294	Older leaf. umol converted to weight for P and N.
462	1	Estrada-Luna et al., 2000	2000		Psidium guajava cv Media China	Glomus diaphanum + Glomus albidum + Glomus claroides	unstressed		1.98425	1.14773	0.706449	16.8182		6		6	4	0.1	0.302502	0.108333		6		6	4	0.1	0.660232	0.108333									25.2	12.7	0.101	0.088	1.2	1.48	11.8812	16.8182
463	1	Meddich et al., 2000	2000	75% G. margarita	Trifolium alexandrinum	Glomus mosseae	unstressed	84	2.17073	1.2037	1.29382	1.12963	37.76	6	39.38	6	1		-0.0420077	0.333333	3.33333	6	2.44	6	1		0.311975	0.333333									0.89	0.41	6.5	5.4	9.5	6.1	1.46154	1.12963
464	2	Meddich et al., 2000	2000	75% complex dAoufous	Trifolium alexandrinum	native mix	unstressed	62	1.54146	1.14815	1.35643	1.12963	56.13	6	39.38	6	1		0.354412	0.333333	4	6	2.44	6	1		0.494296	0.333333									0.632	0.41	6.2	5.4	9.5	6.1	1.53226	1.12963
465	3	Meddich et al., 2000	2000	75% Glomus dAoufous	Trifolium alexandrinum	Glomus sp.	unstressed	51	1.41707	0.907407	1.3911	1.12963	34.4	6	39.38	6	1		-0.135202	0.333333	3.0303	6	2.44	6	1		0.216665	0.333333									0.581	0.41	4.9	5.4	7.7	6.1	1.57143	1.12963
466	4	Meddich et al., 2000	2000	75% Sclerocystis dAoufous	Trifolium alexandrinum	Sclerocystis sp.	unstressed	55	1.4122	0.814815	1.79061	1.12963	18.65	6	39.38	6	1		-0.747412	0.333333	3.0303	6	2.44	6	1		0.216665	0.333333									0.579	0.41	4.4	5.4	8.9	6.1	2.02273	1.12963
467	5	Meddich et al., 2000	2000	75% Glomus dAgdz	Trifolium alexandrinum	Glomus sp.	unstressed	37	0.97561	0.722222	2.06557	1.12963	25.65	6	39.38	6	1		-0.428715	0.333333	3.125	6	2.44	6	1		0.247436	0.333333									0.4	0.41	3.9	5.4	9.1	6.1	2.33333	1.12963
468	6	Meddich et al., 2000	2000	75% Sclerocystis Agdz	Trifolium alexandrinum	Sclerocystis sp.	unstressed	47	0.94878	1.07407	1.1905	1.12963	20.54	6	39.38	6	1		-0.650884	0.333333	3.22581	6	2.44	6	1		0.279185	0.333333									0.389	0.41	5.8	5.4	7.8	6.1	1.34483	1.12963
469	7	Meddich et al., 2000	2000	30% G. margarita	Trifolium alexandrinum	Glomus mosseae	stressed	79	3.1125	2.11538	0.39143	6.03846	22.92	6	12.22	6	1		0.628936	0.333333	1.49254	6	0.699301	6	1		0.758152	0.333333									0.249	0.08	5.5	2.6	13	15.7	2.36364	6.03846
470	8	Meddich et al., 2000	2000	30% complex dAoufous	Trifolium alexandrinum	native mix	stressed	52	3.775	1.76923	0.550817	6.03846	25.7	6	12.22	6	1		0.743417	0.333333	1.6129	6	0.699301	6	1		0.83571	0.333333									0.302	0.08	4.6	2.6	15.3	15.7	3.32609	6.03846
471	9	Meddich et al., 2000	2000	30% Glomus dAoufous	Trifolium alexandrinum	Glomus sp.	stressed	42	2.75	1.15385	0.767304	6.03846	20.13	6	12.22	6	1		0.499137	0.333333	1.49254	6	0.699301	6	1		0.758152	0.333333									0.22	0.08	3	2.6	13.9	15.7	4.63333	6.03846
472	10	Meddich et al., 2000	2000	30% Sclerocystis dAoufous	Trifolium alexandrinum	Sclerocystis sp.	stressed	38	3.3875	1.42308	0.501291	6.03846	17.65	6	12.22	6	1		0.367662	0.333333	2.22222	6	0.699301	6	1		1.15618	0.333333									0.271	0.08	3.7	2.6	11.2	15.7	3.02703	6.03846
473	11	Meddich et al., 2000	2000	30% Glomus dAgdz	Trifolium alexandrinum	Glomus sp.	stressed	16	1.6375	1.19231	0.731868	6.03846	15.9	6	12.22	6	1		0.263245	0.333333	0.877193	6	0.699301	6	1		0.226646	0.333333									0.131	0.08	3.1	2.6	13.7	15.7	4.41935	6.03846
474	12	Meddich et al., 2000	2000	30% Sclerocystis Agdz	Trifolium alexandrinum	Sclerocystis sp.	stressed	32	2.625	1.26923	0.536962	6.03846	15.37	6	12.22	6	1		0.229344	0.333333	1.72414	6	0.699301	6	1		0.902402	0.333333									0.21	0.08	3.3	2.6	10.7	15.7	3.24242	6.03846
475	1	Ruiz-Lozano et al., 2000	2000		Lactuca sativa	Glomus mosseae	unstressed	45	1	1	1.16056	11.8333	3.7	5	2.5	5	1		0.392042	0.4									1.8	5	1.7	5	1		0.0571584	0.4	1.66	1.66	3	3	41.2	35.5	13.7333	11.8333
476	2	Ruiz-Lozano et al., 2000	2000		Lactuca sativa	Glomus fasciculatum	unstressed	47	0.945783	0.8	1.36972	11.8333	3	5	2.5	5	1		0.182322	0.4									1.7	5	1.7	5	1		0	0.4	1.57	1.66	2.4	3	38.9	35.5	16.2083	11.8333
477	3	Ruiz-Lozano et al., 2000	2000		Lactuca sativa	Glomus deseritcola	unstressed	44	1.04819	1.2	1.01643	11.8333	4.1	5	2.5	5	1		0.494696	0.4									1.7	5	1.7	5	1		0	0.4	1.74	1.66	3.6	3	43.3	35.5	12.0278	11.8333
478	4	Ruiz-Lozano et al., 2000	2000		Lactuca sativa	Glomus mosseae	stressed	42	1.33333	1.31579	0.883779	16.1579	3.5	5	2.2	5	1		0.464306	0.4									1.6	5	1.5	5	1		0.0645385	0.4	1.6	1.2	2.5	1.9	35.7	30.7	14.28	16.1579
479	5	Ruiz-Lozano et al., 2000	2000		Lactuca sativa	Glomus fasciculatum	stressed	44	1.23083	1.05263	1.11091	16.1579	2.7	5	2.2	5	1		0.204794	0.4									1.6	5	1.5	5	1		0.0645385	0.4	1.477	1.2	2	1.9	35.9	30.7	17.95	16.1579
480	6	Ruiz-Lozano et al., 2000	2000		Lactuca sativa	Glomus deseritcola	stressed	50	1.385	1.36842	0.740291	16.1579	3.6	5	2.2	5	1		0.492476	0.4									1.5	5	1.5	5	1		0	0.4	1.662	1.2	2.6	1.9	31.1	30.7	11.9615	16.1579
481	1	Amerian et al., 2001	2001		Zea mays	Glomus mosseae	unstressed	93.5	1.21644				8.5453	3	7.9572	3	1		0.0713042	0.666667									1.6268	3	1.2522	3	1		0.261713	0.666667	181.704	149.373
482	2	Amerian et al., 2001	2001		Zea mays	Glomus mosseae	stressed	93.5	1.2048					3		3	4	0.1	3.20261	0.216667										3		3	4	0.1	0.437939	0.216667	163.659	135.84							Zero values of CER for NM plants on days 4 and 5 set to 1% of maximum value for that study
483	3	Amerian et al., 2001	2001		Zea mays	Glomus intraradices	unstressed	78.3	1.08557				9.0266	3	7.9572	3	1		0.126099	0.666667									1.5543	3	1.2522	3	1		0.216123	0.666667	162.155	149.373
484	4	Amerian et al., 2001	2001		Zea mays	Glomus intraradices	stressed	78.3	1.05166					3		3	4	0.1	2.51116	0.216667										3		3	4	0.1	0.272045	0.216667	142.857	135.84							Zero values of CER for NM plants on days 4 and 5 set to 1% of maximum value for that study
485	5	Amerian et al., 2001	2001		Zea mays	Glomus mosseae	stressed	93.5	1.2048					3		3	2	0.1	2.16071	0.366667										3		3	2	0.1	-0.161365	0.366667	163.659	135.84
486	6	Amerian et al., 2001	2001		Zea mays	Glomus intraradices	stressed	78.3	1.05166					3		3	2	0.1	0.762453	0.366667										3		3	2	0.1	0.11544	0.366667	142.857	135.84
487	1	Black et al., 2001	2001	0.0 P, Expt 1	Cucumis sativus	Glomus mosseae	unstressed	53.7154	1	1			2.68067	4	2.38725	4	1		0.115928	0.5	43.1153	4	40.1664	4	1		0.0708481	0.5	0.498312	4	0.473005	4	1		0.0521219	0.5	0.750427	0.750427	33.3649	33.3649
488	2	Black et al., 2001	2001	0.03 P, Expt 1	Cucumis sativus	Glomus mosseae	unstressed	52.1158	1.11648	0.972222			5.44906	4	4.27242	4	1		0.243263	0.5	54.0486	4	51.1014	4	1		0.0560726	0.5	0.870175	4	0.836402	4	1		0.0395853	0.5	1.09714	0.98268	39.8104	40.9479
489	3	Black et al., 2001	2001	0.7 P, Expt 1	Cucumis sativus	Glomus mosseae	unstressed	50.5142	1.16319	1.10476			6.61984	4	5.94894	4	1		0.106858	0.5	67.9292	4	69.6167	4	1		-0.024539	0.5	0.8356	4	0.784896	4	1		0.0625995	0.5	3.68493	3.16794	43.981	39.8104
490	4	Black et al., 2001	2001	0.13 P, Expt 1	Cucumis sativus	Glomus mosseae	unstressed	42.0003	1.37273	1.18812			8.41363	4	6.77474	4	1		0.216653	0.5	78.8489	4	71.2703	4	1		0.101054	0.5	1.23206	4	0.97809	4	1		0.23084	0.5	7.19532	5.24159	45.4976	38.2938
491	5	Black et al., 2001	2001	0.4 P, Expt 1	Cucumis sativus	Glomus mosseae	unstressed	34.4994	1.12378	1.03704			7.06255	4	7.44149	4	1		-0.0522649	0.5	74.5265	4	67.7883	4	1		0.0947659	0.5	1.31921	4	1.24311	4	1		0.0594179	0.5	9.91372	8.8218	53.0806	51.1848
492	6	Black et al., 2001	2001	0.8 P, Expt 1	Cucumis sativus	Glomus mosseae	unstressed	26.9699	1.11739	1.03125			5.52138	4	5.05986	4	1		0.087289	0.5	67.627	4	61.7291	4	1		0.0912515	0.5	1.67468	4	1.67512	4	1		-0.000266021	0.5	12.582	11.2602	75.0711	72.7962
493	7	Black et al., 2001	2001	1.3 P, Expt 1	Cucumis sativus	Glomus mosseae	unstressed	22.861	1.06304	1.04569			5.01173	4	5.2646	4	1		-0.0492242	0.5	65.7341	4	72.0513	4	1		-0.0917609	0.5	1.74017	4	1.70676	4	1		0.01939	0.5	11.6371	10.947	78.1043	74.6919
494	8	Black et al., 2001	2001	0.13 P NM, Expt 2	Cucumis sativus	Glomus mosseae	unstressed		1.52778	1.26132			7.9	4	5.8	4	1		0.309005	0.5	59	4	45	4	1		0.270875	0.5	1.09	4	0.88	4	1		0.214011	0.5	5.5	3.6	61.3	48.6
495	9	Black et al., 2001	2001	0.19 P NM, Expt 2	Cucumis sativus	Glomus mosseae	unstressed		1.03774	1.02852			7.9	4	7.8	4	1		0.012739	0.5	59	4	65	4	1		-0.0968498	0.5	1.09	4	1.06	4	1		0.0279088	0.5	5.5	5.3	61.3	59.6
496	1	Cavalcante et al., 2001	2001		Passiflora edulis	Gigaspora albida	unstressed		21.5												2	4	0.434783	4	1		1.52606	0.5	0.172414	4	0.555556	4	1		-1.17007	0.5	1.29	0.06
497	2	Cavalcante et al., 2001	2001		Passiflora edulis	Gigaspora margarita	unstressed		20.3333												1.42857	4	0.434783	4	1		1.18958	0.5	0.208333	4	0.555556	4	1		-0.980829	0.5	1.22	0.06
498	3	Cavalcante et al., 2001	2001		Passiflora edulis	Glomus etunicatum	unstressed		18.6667												2	4	0.434783	4	1		1.52606	0.5	0.163934	4	0.555556	4	1		-1.2205	0.5	1.12	0.06
499	4	Cavalcante et al., 2001	2001		Passiflora edulis	Gigaspora albida	stressed		21.5												0.105263	4	0.333333	4	1		-1.15268	0.5	1.42857	4	0.47619	4	1		1.09861	0.5	1.29	0.06
500	5	Cavalcante et al., 2001	2001		Passiflora edulis	Gigaspora margarita	stressed		20.3333												0.169492	4	0.333333	4	1		-0.67634	0.5	0.909091	4	0.47619	4	1		0.646627	0.5	1.22	0.06
501	6	Cavalcante et al., 2001	2001		Passiflora edulis	Glomus etunicatum	stressed		18.6667												0.238095	4	0.333333	4	1		-0.336472	0.5	0.625	4	0.47619	4	1		0.271934	0.5	1.12	0.06
502	1	Diallo et al., 2001	2001		Vigna unguiculata cv B89-504	Glomus mosseae	unstressed	46.2	0.493369													5		5	7	0.1	0.218405	0.0914286		5		5	7	0.1	0.0774288	0.0914286	1.86	3.77
503	2	Diallo et al., 2001	2001		Vigna unguiculata cv B89-504	Glomus mosseae	stressed	29.3	1.20755													5		5	7	0.1	-0.791107	0.0914286		5		5	7	0.1	-0.743474	0.0914286	1.28	1.06
504	3	Diallo et al., 2001	2001		Vigna unguiculata cv B89-504	Glomus versiforme	unstressed	40.6	0.848806													5		5	7	0.1	0.255559	0.0914286		5		5	7	0.1	0.15261	0.0914286	3.2	3.77
505	4	Diallo et al., 2001	2001		Vigna unguiculata cv B89-504	Glomus versiforme	stressed	50.6	1.14151													5		5	7	0.1	-0.181616	0.0914286		5		5	7	0.1	0.00458661	0.0914286	1.21	1.06
506	1	Fidelibus et al., 2001	2001		Citrus limon	Glomus sp. 25A	unstressed	76	1.05556	1.56442											83.6	10	79.3	10	1		0.0528054	0.2	1.73	10	1.31	10	1		0.278094	0.2	17.1	16.2	2.55	1.63
507	2	Fidelibus et al., 2001	2001		Citrus limon	Glomus mosseae 51C	unstressed	11	0.993827	1.1227											67.8	10	79.3	10	1		-0.156676	0.2	1.5	10	1.31	10	1		0.135438	0.2	16.1	16.2	1.83	1.63
508	3	Fidelibus et al., 2001	2001		Citrus limon	Glomus mosseae 114C	unstressed	47	1	1.30675											93.7	10	79.3	10	1		0.16686	0.2	1.61	10	1.31	10	1		0.206207	0.2	16.2	16.2	2.13	1.63
509	4	Fidelibus et al., 2001	2001		Citrus limon	Glomus intraradices FL208	unstressed	58	1.02469	1.22699											82.2	10	79.3	10	1		0.0359172	0.2	1.74	10	1.31	10	1		0.283858	0.2	16.6	16.2	2	1.63
510	5	Fidelibus et al., 2001	2001	1st drying -0.02 MPa	Citrus limon	Glomus sp. 25A	stressed	76	1.05556	1.56442											77.5	10	106.9	10	1		-0.321616	0.2	1.39	10	1.17	10	1		0.1723	0.2	17.1	16.2	2.55	1.63
511	6	Fidelibus et al., 2001	2001	1st drying -0.02 MPa	Citrus limon	Glomus mosseae 51C	stressed	11	0.993827	1.1227											104.1	10	106.9	10	1		-0.0265418	0.2	1.41	10	1.17	10	1		0.186586	0.2	16.1	16.2	1.83	1.63
512	7	Fidelibus et al., 2001	2001	1st drying -0.02 MPa	Citrus limon	Glomus mosseae 114C	stressed	47	1	1.30675											144.9	10	106.9	10	1		0.30415	0.2	1.38	10	1.17	10	1		0.16508	0.2	16.2	16.2	2.13	1.63
513	8	Fidelibus et al., 2001	2001	1st drying -0.02 MPa	Citrus limon	Glomus intraradices FL208	stressed	58	1.02469	1.22699											135.2	10	106.9	10	1		0.234861	0.2	1.51	10	1.17	10	1		0.255106	0.2	16.6	16.2	2	1.63
514	9	Fidelibus et al., 2001	2001	2nd drying -0.05 MPa	Citrus limon	Glomus sp. 25A	stressed	76	1.05556	1.56442											40.2	10	84.7	10	1		-0.745249	0.2	0.52	10	0.9	10	1		-0.548566	0.2	17.1	16.2	2.55	1.63
515	10	Fidelibus et al., 2001	2001	2nd drying -0.05 MPa	Citrus limon	Glomus mosseae 51C	stressed	11	0.993827	1.1227											78.9	10	84.7	10	1		-0.0709344	0.2	0.96	10	0.9	10	1		0.0645385	0.2	16.1	16.2	1.83	1.63
516	11	Fidelibus et al., 2001	2001	2nd drying -0.05 MPa	Citrus limon	Glomus mosseae 114C	stressed	47	1	1.30675											94.3	10	84.7	10	1		0.107366	0.2	0.64	10	0.9	10	1		-0.340927	0.2	16.2	16.2	2.13	1.63
517	12	Fidelibus et al., 2001	2001	2nd drying -0.05 MPa	Citrus limon	Glomus intraradices FL208	stressed	58	1.02469	1.22699											43.5	10	84.7	10	1		-0.666355	0.2	0.55	10	0.9	10	1		-0.492476	0.2	16.6	16.2	2	1.63
518	13	Fidelibus et al., 2001	2001	2nd drying -0.08 MPa	Citrus limon	Glomus sp. 25A	stressed	76	1.05556	1.56442											23.1	10	27.5	10	1		-0.174353	0.2	0.08	10	0.08	10	1		0	0.2	17.1	16.2	2.55	1.63
519	14	Fidelibus et al., 2001	2001	2nd drying -0.08 MPa	Citrus limon	Glomus mosseae 51C	stressed	11	0.993827	1.1227											22.1	10	27.5	10	1		-0.218608	0.2	0.13	10	0.08	10	1		0.485508	0.2	16.1	16.2	1.83	1.63
520	15	Fidelibus et al., 2001	2001	2nd drying -0.08 MPa	Citrus limon	Glomus mosseae 114C	stressed	47	1	1.30675											21.3	10	27.5	10	1		-0.255479	0.2	0.1	10	0.08	10	1		0.223144	0.2	16.2	16.2	2.13	1.63
521	16	Fidelibus et al., 2001	2001	2nd drying -0.08 MPa	Citrus limon	Glomus intraradices FL208	stressed	58	1.02469	1.22699											19.1	10	27.5	10	1		-0.364498	0.2	0.07	10	0.08	10	1		-0.133531	0.2	16.6	16.2	2	1.63
522	17	Fidelibus et al., 2001	2001	1st recovery	Citrus limon	Glomus sp. 25A	stressed	76	1.05556	1.56442												10		10	2	0.1	-0.0991426	0.11		10		10	2	0.1	0.216271	0.11	17.1	16.2	2.55	1.63
523	18	Fidelibus et al., 2001	2001	1st recovery	Citrus limon	Glomus mosseae 51C	stressed	11	0.993827	1.1227												10		10	2	0.1	0.0617266	0.11		10		10	2	0.1	0.157051	0.11	16.1	16.2	1.83	1.63
524	19	Fidelibus et al., 2001	2001	1st recovery	Citrus limon	Glomus mosseae 114C	stressed	47	1	1.30675												10		10	2	0.1	0.194665	0.11		10		10	2	0.1	0.123947	0.11	16.2	16.2	2.13	1.63
525	20	Fidelibus et al., 2001	2001	1st recovery	Citrus limon	Glomus intraradices FL208	stressed	58	1.02469	1.22699												10		10	2	0.1	0.138998	0.11		10		10	2	0.1	0.214675	0.11	16.6	16.2	2	1.63
526	21	Fidelibus et al., 2001	2001	2nd recovery	Citrus limon	Glomus sp. 25A	stressed	76	1.05556	1.56442												10		10	2	0.1	-0.275535	0.11		10		10	2	0.1	0.101396	0.11	17.1	16.2	2.55	1.63
527	22	Fidelibus et al., 2001	2001	2nd recovery	Citrus limon	Glomus mosseae 51C	stressed	11	0.993827	1.1227												10		10	2	0.1	-0.0628754	0.11		10		10	2	0.1	0.218073	0.11	16.1	16.2	1.83	1.63
528	23	Fidelibus et al., 2001	2001	2nd recovery	Citrus limon	Glomus mosseae 114C	stressed	47	1	1.30675												10		10	2	0.1	0.110862	0.11		10		10	2	0.1	0.117285	0.11	16.2	16.2	2.13	1.63
529	24	Fidelibus et al., 2001	2001	2nd recovery	Citrus limon	Glomus intraradices FL208	stressed	58	1.02469	1.22699												10		10	2	0.1	-0.417608	0.11		10		10	2	0.1	0.0585086	0.11	16.6	16.2	2	1.63
530	25	Fidelibus et al., 2001	2001	3rd recovery	Citrus limon	Glomus sp. 25A	stressed	76	1.05556	1.56442												10		10	2	0.1	-0.0216882	0.11		10		10	2	0.1	0.214967	0.11	17.1	16.2	2.55	1.63
531	26	Fidelibus et al., 2001	2001	3rd recovery	Citrus limon	Glomus mosseae 51C	stressed	11	0.993827	1.1227												10		10	2	0.1	-0.34313	0.11		10		10	2	0.1	0.119851	0.11	16.1	16.2	1.83	1.63
532	27	Fidelibus et al., 2001	2001	3rd recovery	Citrus limon	Glomus mosseae 114C	stressed	47	1	1.30675												10		10	2	0.1	-0.105551	0.11		10		10	2	0.1	0.223833	0.11	16.2	16.2	2.13	1.63
533	28	Fidelibus et al., 2001	2001	3rd recovery	Citrus limon	Glomus intraradices FL208	stressed	58	1.02469	1.22699												10		10	2	0.1	0.0193156	0.11		10		10	2	0.1	0.27623	0.11	16.6	16.2	2	1.63
534	1	Gernns et al., 2001	2001	lower leaves, healthy plants	Hordeum vulgare	Glomus etunicatum							3.80058	5	2.83237	5	1		0.294039	0.4
535	2	Gernns et al., 2001	2001	lower leaves, mildewed plants	Hordeum vulgare	Glomus etunicatum							2.61561	5	1.51734	5	1		0.544537	0.4
536	3	Gernns et al., 2001	2001	upper leaves, healthy plants	Hordeum vulgare	Glomus etunicatum							4.26301	5	3.46821	5	1		0.206336	0.4
537	4	Gernns et al., 2001	2001	upper leaves, mildewed plants	Hordeum vulgare	Glomus etunicatum							3.15029	5	2.58671	5	1		0.197109	0.4
538	1	Valentine et al., 2001	2001	full strength fert	Cucurmis sativa	Glomus mosseae	unstressed	9	0.832359	0.727273	1.17611	9.68939	6.2	4	6.9	4	1		-0.106972	0.5	142	4	166	4	1		-0.156161	0.5									4.27	5.13	96	132	1094	1279	11.3958	9.68939
539	2	Valentine et al., 2001	2001	low P fert	Cucurmis sativa	Glomus mosseae	unstressed	48	1.45631	0.701754	1.3307	54.8772	12.7	4	7.6	4	1		0.513454	0.5	281	4	187	4	1		0.407246	0.5									1.5	1.03	40	57	2921	3128	73.025	54.8772
540	3	Valentine et al., 2001	2001	10% strength fert	Cucurmis sativa	Glomus mosseae	unstressed	15	1.08333	1.44444	0.672973	13.7037	5.3	4	5.9	4	1		-0.107246	0.5	59.3	4	60	4	1		-0.0117353	0.5									0.91	0.84	117	81	1079	1110	9.22222	13.7037
541	1	Davies et al., 2002a	2002		Capsicum annuum cv San Luis	Glomus fasiculatum	unstressed	90.2	1													5		5	4	0.1	0.000648878	0.13	48.1	5	48.2	5	1		-0.00207684	0.4	5.5	5.5
542	2	Davies et al., 2002a	2002		Capsicum annuum cv San Luis	Glomus albidum + Glomus claroides + Glomus diaphanum	unstressed	51.9	0.945455													5		5	4	0.1	-0.0491741	0.13	46.7	5	48.2	5	1		-0.0316149	0.4	5.2	5.5
543	3	Davies et al., 2002a	2002		Capsicum annuum cv San Luis	Glomus fasiculatum	stressed	62.7	1													5		5	2	0.1	-0.078673	0.22	27.1	5	30.1	5	1		-0.104991	0.4	4.4	4.4
544	4	Davies et al., 2002a	2002		Capsicum annuum cv San Luis	Glomus albidum + Glomus claroides + Glomus diaphanum	stressed	59.9	0.954545													5		5	2	0.1	0.0763246	0.22	45.4	5	30.1	5	1		0.410987	0.4	4.2	4.4
545	1	Davies et al., 2002b	2002	no chromium	Helianthus annuum	Glomus intraradices	unstressed	68.7	1.21429	1.15385	0.899371	20.3846		4		4	2	0.1	-0.0206	0.275		4		4	2	0.1	-0.00696867	0.275									1.7	1.4	3	2.6	55	53	18.3333	20.3846
546	2	Davies et al., 2002b	2002	Cr(III)	Helianthus annuum	Glomus intraradices	stressed	72	1.4	1.66667	0.631579	42.2222		4		4	2	0.1	2.30731	0.275		4		4	2	0.1	0.510826	0.275									0.7	0.5	1.5	0.9	40	38	26.6667	42.2222
547	3	Davies et al., 2002b	2002	Cr(VI)	Helianthus annuum	Glomus intraradices	stressed	82.7	1.5	0.888889	1.10156	26.6667		4		4	2	0.1	3.16129	0.275		4		4	2	0.1	0.154151	0.275									0.3	0.2	1.6	1.8	47	48	29.375	26.6667
548	1	Dell'Amico et al., 2002	2002		Lycopersicum esculentum	Glomus clarum	unstressed	34.4	1.34752					3		3	3	0.1	0.306	0.266667		3		3	3	0.1	0.136	0.266667									1.9	1.41
549	2	Dell'Amico et al., 2002	2002		Lycopersicum esculentum	Glomus clarum	stressed	28	1.59231				7.25225	3	5.19942	3	1		0.332764	0.666667	187.234	3	148.936	3	1		0.228842	0.666667									2.07	1.3
550	3	Dell'Amico et al., 2002	2002		Lycopersicum esculentum	Glomus clarum	stressed	32.4	1.52318				9.5905	3	7.3276	3	1		0.269125	0.666667	261.702	3	191.489	3	1		0.312375	0.666667									2.3	1.51
551	1	Huat et al., 2002	2002	0 soluble; slow release applied	Azadirachta excelsa	Glomus mosseae + Scutellospora calospora	unstressed	7.5	0.942348	0.901639	0.898871	22.443	8.31	4	8.79	4	1		-0.0561551	0.5																	76.17	80.83	1.24595	1.38188	25.1351	31.0135	20.1734	22.443	Other treatment means not recorded, as either uninoculated controls developed >5% AM colonization or AM treatments developed no colonization
552	1	Jifon et al., 2002	2002	ambient pCO2 (35 Pa)	Citrus aurantium	Glomus intraradices	unstressed	11.5	0.820513	1.05	1.00802	14.55		8		8	4	0.1	0.0569189	0.08125																	3.2	3.9	2.1	2	30.8	29.1	14.6667	14.55
553	2	Jifon et al., 2002	2002	elevated pCO2 (70 Pa)	Citrus aurantium	Glomus intraradices	unstressed	9.2	1.15385	0.9375	1.13486	13.6875		8		8	4	0.1	0.213357	0.08125																	6	5.2	1.5	1.6	23.3	21.9	15.5333	13.6875
554	3	Jifon et al., 2002	2002	ambient pCO2 (35 Pa)	Citrus sinensis	Glomus intraradices	unstressed	17.7	1.02941	1	1.0509	11.9286		8		8	4	0.1	-0.032891	0.08125																	3.5	3.4	2.8	2.8	35.1	33.4	12.5357	11.9286
555	4	Jifon et al., 2002	2002	elevated pCO2 (70 Pa)	Citrus sinensis	Glomus intraradices	unstressed	12.5	0.923077	1.04545	1.05489	12.8182		8		8	4	0.1	0.0577361	0.08125																	4.8	5.2	2.3	2.2	31.1	28.2	13.5217	12.8182
556	1	Li et al., 2002	2002		Colocasia esculenta	Glomus versiforme	unstressed	95	2.36129	1.29032	1.02762	5.83871	13.9	10	6.4	10	1		0.775591	0.2	1.908	10	0.597	10	1		1.16189	0.2	11.08	10	5.84	10	1		0.640411	0.2	3.66	1.55	0.4	0.31	2.4	1.81	6	5.83871
557	2	Li et al., 2002	2002		Colocasia esculenta	Glomus mosseae	unstressed	92	2.07742	1.12903	1.13039	5.83871	10.27	10	6.4	10	1		0.472929	0.2	1.721	10	0.597	10	1		1.05874	0.2	9.87	10	5.84	10	1		0.524769	0.2	3.22	1.55	0.35	0.31	2.31	1.81	6.6	5.83871
558	3	Li et al., 2002	2002		Colocasia esculenta	Gigaspora rosea	unstressed	91	2.06452	1.09677	1.12333	5.83871	9.76	10	6.4	10	1		0.421994	0.2	1.623	10	0.597	10	1		1.00011	0.2	10	10	5.84	10	1		0.537854	0.2	3.2	1.55	0.34	0.31	2.23	1.81	6.55882	5.83871
559	1	Alarcón et al., 2003	2003		Citrus volkameriana	mixed spp. (Glomus ZAC-19)	unstressed	43	8.65517	19.5337				6		6	2	0.1	1.57967	0.183333																	2.51	0.29	1.91968	0.0982755
560	2	Alarcón et al., 2003	2003		Citrus volkameriana	Glomus aggregatum	unstressed	58	9.58621	18.4831				6		6	2	0.1	1.58317	0.183333																	2.78	0.29	1.81643	0.0982755
561	1	Bavaresco et al., 2003	2003	K5BB	Vitis vinifera Chardonnay SMA 130	Glomus mosseae	unstressed		1.30233	0.941176			4.58015	2	4.64122	2	1		-0.0132452	1																	179.154	137.564	48	51					Shoot [P] of mean of six rootstocks
562	2	Bavaresco et al., 2003	2003	1103P	Vitis vinifera Chardonnay SMA 130	Glomus mosseae	unstressed		0.952032	0.941176			6.90076	2	4.94656	2	1		0.332939	1																	147.503	154.935	48	51					Shoot [P] of mean of six rootstocks
563	3	Bavaresco et al., 2003	2003	140 Ru	Vitis vinifera Chardonnay SMA 130	Glomus mosseae	unstressed		1.3113	0.941176			6.77863	2	6.53435	2	1		0.0367014	1																	155.54	118.615	48	51					Shoot [P] of mean of six rootstocks
564	4	Bavaresco et al., 2003	2003	41 B	Vitis vinifera Chardonnay SMA 130	Glomus mosseae	unstressed		1.29267	0.941176			5.12977	2	6.07634	2	1		-0.169341	1																	168.229	130.14	48	51					Shoot [P] of mean of six rootstocks
565	5	Bavaresco et al., 2003	2003	SO 4	Vitis vinifera Chardonnay SMA 130	Glomus mosseae	unstressed		1.18309	0.941176			5.22137	2	6.77863	2	1		-0.261014	1																	133.086	112.49	48	51					Shoot [P] of mean of six rootstocks
566	6	Bavaresco et al., 2003	2003	420 A	Vitis vinifera Chardonnay SMA 130	Glomus mosseae	unstressed		1.2856	0.941176			6.29008	2	4.70229	2	1		0.290924	1																	171.452	133.363	48	51					Shoot [P] of mean of six rootstocks
567	1	Caravaca et al., 2003a	2003		Rhamnus lycioides	Glomus intraradices	unstressed	14	0.8	1.05556	1.70385	7.44444	5.83784	5	3.94595	5	1		0.391672	0.4	0.296065	5	0.131397	5	1		0.812356	0.4	5.51	5	3.08	5	1		0.581635	0.4	0.12	0.15	1.9	1.8	24.1	13.4	12.6842	7.44444
568	2	Caravaca et al., 2003a	2003		Olea europaea	Glomus intraradices	unstressed	63	0.987805	2.09091	0.640026	6.18182	5.02703	5	1.83784	5	1		1.00624	0.4	0.127992	5	0.0639368	5	1		0.694075	0.4	3.01	5	1.91	5	1		0.454837	0.4	0.81	0.82	2.3	1.1	9.1	6.8	3.95652	6.18182
569	3	Caravaca et al., 2003a	2003		Olea europaea	Glomus intraradices	stressed	74	0.979798	2	0.661972	7.1	4.16216	5	1.83784	5	1		0.817445	0.4	0.125747	5	0.0505868	5	1		0.910578	0.4	2.96	5	1.46	5	1		0.706753	0.4	0.97	0.99	2	1	9.4	7.1	4.7	7.1
570	4	Caravaca et al., 2003a	2003		Rhamnus lycioides	Glomus intraradices	stressed	15	1.05556	1.05263	1.4125	8	3.56757	5	4	5	1		-0.11441	0.4	0.192441	5	0.0930192	5	1		0.726984	0.4	3.72	5	2.67	5	1		0.331645	0.4	0.19	0.18	2	1.9	22.6	15.2	11.3	8
571	1	Caravaca et al., 2003b	2003		Retama sphaerocarpa	Glomus intraradices	unstressed	18	1.06977	1.22727	1.0702	6.09091	9.91669	5	5.82136	5	1		0.532686	0.4	0.203945	5	0.194112	5	1		0.0494154	0.4	4.29224	5	3.64374	5	1		0.163799	0.4	0.46	0.43	2.7	2.2	17.6	13.4	6.51852	6.09091
572	2	Caravaca et al., 2003b	2003		Pistacia lentiscus	Glomus intraradices	unstressed	76	0.894231	1.3	0.908425	5.25	6.3732	5	5.25461	5	1		0.192996	0.4	0.137747	5	0.102094	5	1		0.29952	0.4	3.36669	5	2.05329	5	1		0.494488	0.4	0.93	1.04	2.6	2	12.4	10.5	4.76923	5.25
573	3	Caravaca et al., 2003b	2003		Pistacia lentiscus	Glomus intraradices	stressed	79	1.0566	1.13636	1.54247	4.04545	5.98731	5	2.8998	5	1		0.725	0.4	0.149529	5	0.06542	5	1		0.826661	0.4	3.46388	5	1.59382	5	1		0.776254	0.4	1.12	1.06	2.5	2.2	15.6	8.9	6.24	4.04545
574	4	Caravaca et al., 2003b	2003		Retama sphaerocarpa	Glomus intraradices	stressed	19	1.29032	1.52941	0.658092	9.05882	8.05975	5	6.77278	5	1		0.17397	0.4	0.165347	5	0.291706	5	1		-0.5677	0.4	3.32239	5	4.97841	5	1		-0.404426	0.4	0.4	0.31	2.6	1.7	15.5	15.4	5.96154	9.05882
575	1	Dunham et al., 2003	2003		Typha latifolia	mixed species	unstressed	34	0.655172	1.17647	1.14423	9.17647	10.5325	3	6.26607	3	1		0.519317	0.666667																	0.234568	0.358025	0.118519	0.100741	1.24444	0.924444	10.5	9.17647
576	1	Estrada-Luna & Davies, 2003	2003	acclimatization	Capsicum annuum cv. San Luis	Glomus albidum + Glomus claroides + Glomus diaphanum	unstressed	45	0.96	1.22222	1.03785	14.2778		5		5	4	0.1	0.0250623	0.13		5		5	4	0.1	0.0829875	0.13		5		5	4	0.1	0.0810231	0.13	2.4	2.5	2.2	1.8	32.6	25.7	14.8182	14.2778
577	2	Estrada-Luna & Davies, 2003	2003	post-acclimatization	Capsicum annuum cv. San Luis	Glomus albidum + Glomus claroides + Glomus diaphanum	unstressed	45	0.96	1.22222	1.03785	14.2778		5		5	7	0.1	0.0994435	0.0914286		5		5	7	0.1	-0.0242529	0.0914286		5		5	7	0.1	0.0213297	0.0914286	2.4	2.5	2.2	1.8	32.6	25.7	14.8182	14.2778
578	1	Lu et al., 2003	2003	Exp 1 unstressed	Zizyphus spinosus	Glomus mosseae	unstressed	100	3.34532				8.97	5	1.36	5	1		1.8864	0.4	46.04	5	20.22	5	1		0.822838	0.4	3.62	5	2.33	5	1		0.440606	0.4	4.65	1.39
579	2	Lu et al., 2003	2003	Exp 1 40%	Zizyphus spinosus	Glomus mosseae	stressed	99	2.40984				4.93	5	0.09268	5	1		3.97394	0.4	40.32	5	18.5	5	1		0.779077	0.4	3.16	5	1.98	5	1		0.467475	0.4	2.94	1.22
580	3	Lu et al., 2003	2003	Exp 1 20%	Zizyphus spinosus	Glomus mosseae	stressed	93	1.8625				1.36	5	0.09268	5	1		2.68609	0.4	22.1	5	10.6	5	1		0.734724	0.4	1.88	5	1.17	5	1		0.474268	0.4	1.49	0.8
581	4	Lu et al., 2003	2003	Exp 2 unstressed	Zizyphus spinosus	Glomus mosseae	unstressed	100	3.28148				9.27	5	2.78	5	1		1.20433	0.4	54.48	5	26.08	5	1		0.736665	0.4	3.878	5	2.052	5	1		0.636505	0.4	4.43	1.35
582	5	Lu et al., 2003	2003	Exp 2 40%	Zizyphus spinosus	Glomus mosseae	stressed	97	2.74783				4.63	5	0.98	5	1		1.55276	0.4	37.54	5	20.58	5	1		0.601087	0.4	2.49	5	1.588	5	1		0.449807	0.4	3.16	1.15
583	6	Lu et al., 2003	2003	Exp 2 20%	Zizyphus spinosus	Glomus mosseae	stressed	89	1.37273				3.13	5	0.09268	5	1		3.51964	0.4	28.5	5	16.7	5	1		0.534495	0.4	1.87	5	1.165	5	1		0.473217	0.4	1.51	1.1
584	1	Vivas et al., 2003	2003	- bacillus	Lactuca sativa	Glomus mosseae	unstressed	46	2.28019	2.33694	1.19953	18.4303	10.48	10	8.92	10	1		0.161173	0.2	14.26	10	7.43	10	1		0.651933	0.2	2.32	10	2.59	10	1		-0.110091	0.2	14.16	6.21	1.727	0.739	38.18	13.62	22.1077	18.4303
585	2	Vivas et al., 2003	2003	- bacillus	Lactuca sativa	Glomus mosseae	stressed	44	2.05327	1.42771	0.769328	29.6988	5.5	10	4.52	10	1		0.196236	0.2	16.15	10	7.95	10	1		0.708748	0.2	2.06	10	2.22	10	1		-0.0748012	0.2	13.49	6.57	1.422	0.996	32.49	29.58	22.8481	29.6988
586	3	Vivas et al., 2003	2003	+ bacillus	Lactuca sativa	Glomus mosseae	unstressed	88	1.40568	1.35069	0.904951	22.8261	9.81	10	5.79	10	1		0.52727	0.2	14.03	10	12.14	10	1		0.144692	0.2	2.32	10	2.36	10	1		-0.0170944	0.2	16.32	11.61	2.361	1.748	48.77	39.9	20.6565	22.8261
587	4	Vivas et al., 2003	2003	+ bacillus	Lactuca sativa	Glomus mosseae	stressed	70	1.1657	1.36707	0.805412	19.6098	4.22	10	3.59	10	1		0.161683	0.2	15.04	10	12.33	10	1		0.198678	0.2	2.17	10	2.31	10	1		-0.0625204	0.2	12.1	10.38	2.242	1.64	35.41	32.16	15.7939	19.6098
588	5	Vivas et al., 2003	2003	- bacillus	Lactuca sativa	Glomus intraradices	unstressed	73	3.2818	2.96482	0.807066	18.4303	12.35	10	8.92	10	1		0.32536	0.2	13.45	10	7.43	10	1		0.593453	0.2	2.34	10	2.59	10	1		-0.101507	0.2	20.38	6.21	2.191	0.739	32.59	13.62	14.8745	18.4303
589	6	Vivas et al., 2003	2003	- bacillus	Lactuca sativa	Glomus intraradices	stressed	42	2.34551	2.24197	0.461267	29.6988	2.52	10	4.52	10	1		-0.584253	0.2	14.22	10	7.95	10	1		0.581477	0.2	2.23	10	2.22	10	1		0.00449439	0.2	15.41	6.57	2.233	0.996	30.59	29.58	13.6991	29.6988
590	7	Vivas et al., 2003	2003	+ bacillus	Lactuca sativa	Glomus intraradices	unstressed	88	1.60379	1.17048	0.891179	22.8261	12.86	10	5.79	10	1		0.797989	0.2	15.19	10	12.14	10	1		0.224132	0.2	2.25	10	2.36	10	1		-0.0477314	0.2	18.62	11.61	2.046	1.748	41.62	39.9	20.3421	22.8261
591	8	Vivas et al., 2003	2003	+ bacillus	Lactuca sativa	Glomus intraradices	stressed	72	1.29383	1.09146	0.874607	19.6098	4.73	10	3.59	10	1		0.275773	0.2	15.95	10	12.33	10	1		0.257424	0.2	2.12	10	2.31	10	1		-0.0858314	0.2	13.43	10.38	1.79	1.64	30.7	32.16	17.1508	19.6098
592	1	Augé et al., 2004a	2004		Phaseolus vulgaris	Gigaspora margarita	stressed	52	0.69863	0.931034											103	12	33	12	1		1.13822	0.166667									5.1	7.3	5.4	5.8					Only data from wildtype plants reported. Hyphal root colonization was reported in paper
593	2	Augé et al., 2004a	2004		Phaseolus vulgaris	Gigaspora margarita	unstressed	52	0.69863	0.931034											457	12	368	12	1		0.2166	0.166667									5.1	7.3	5.4	5.8					Only data from wildtype plants reported. Hyphal root colonization was reported in paper
594	3	Augé et al., 2004a	2004		Phaseolus vulgaris	Glomus intraradices	stressed	55	1.39726	0.862069											105	12	33	12	1		1.15745	0.166667									10.2	7.3	5	5.8					Only data from wildtype plants reported. Hyphal root colonization was reported in paper
595	4	Augé et al., 2004a	2004		Phaseolus vulgaris	Glomus intraradices	unstressed	55	1.39726	0.862069											458	12	368	12	1		0.218786	0.166667									10.2	7.3	5	5.8					Only data from wildtype plants reported. Hyphal root colonization was reported in paper
596	1	Augé et al., 2004b	2004	morning, high P NM	Sorghum bicolor	Glomus intraradices	unstressed	61	0.968085	0.918919												15		15	16	0.1	0.211222	0.0208333									9.1	9.4	3.4	3.7
597	2	Augé et al., 2004b	2004	afternoon, high P NM	Sorghum bicolor	Glomus intraradices	unstressed	61	0.968085	0.918919												15		15	15	0.1	0.271274	0.0213333									9.1	9.4	3.4	3.7
598	3	Augé et al., 2004b	2004	morning, high P NM	Sorghum bicolor	Gigaspora margarita	unstressed	52	0.851064	0.891892												15		15	16	0.1	0.273003	0.0208333									8	9.4	3.3	3.7
599	4	Augé et al., 2004b	2004	afternoon, high P NM	Sorghum bicolor	Gigaspora margarita	unstressed	52	0.851064	0.891892												15		15	15	0.1	0.302376	0.0213333									8	9.4	3.3	3.7
600	5	Augé et al., 2004b	2004	morning, low P NM	Sorghum bicolor	Glomus intraradices	unstressed	61	1.16667	1.54545												15		15	16	0.1	0.255541	0.0208333									9.1	7.8	3.4	2.2
601	6	Augé et al., 2004b	2004	afternoon, low P NM	Sorghum bicolor	Glomus intraradices	unstressed	61	1.16667	1.54545												15		15	15	0.1	0.376077	0.0213333									9.1	7.8	3.4	2.2
602	7	Augé et al., 2004b	2004	morning, low P NM	Sorghum bicolor	Gigaspora margarita	unstressed	52	1.02564	1.5												15		15	16	0.1	0.315001	0.0208333									8	7.8	3.3	2.2
603	8	Augé et al., 2004b	2004	afternoon, low P NM	Sorghum bicolor	Gigaspora margarita	unstressed	52	1.02564	1.5												15		15	15	0.1	0.392561	0.0213333									8	7.8	3.3	2.2
604	1	Caravaca et al., 2004	2004		Olea europaea	mixture 8 Glomus spp	unstressed	55	1.30769	3.06957	0.398696	19.169	8.28473	5	8.00534	5	1		0.0343044	0.4	69.9712	5	90.2594	5	1		-0.254604	0.4									0.17	0.13	1.7012	0.554217	13.0016	10.6238	7.6426	19.169
605	2	Caravaca et al., 2004	2004		Olea europaea	mixture 8 Glomus spp	stressed	43	1.14286	1.88757	0.718532	14.2125	9.565	5	4.32251	5	1		0.794274	0.4	79.8847	5	110.086	5	1		-0.320681	0.4									0.16	0.14	1.53735	0.814458	15.6996	11.5755	10.2121	14.2125
606	3	Caravaca et al., 2004	2004		Olea europaea	Glomus claroideum	unstressed	59	1.76923	2.93043	0.483335	19.169	8.24282	5	8.00534	5	1		0.0292332	0.4	60.0576	5	90.2594	5	1		-0.407383	0.4									0.23	0.13	1.6241	0.554217	15.0473	10.6238	9.26504	19.169
607	4	Caravaca et al., 2004	2004		Olea europaea	Glomus claroideum	stressed	54	1.71429	1.57396	0.751123	14.2125	7.74202	5	4.32251	5	1		0.582826	0.4	49.683	5	110.086	5	1		-0.795603	0.4									0.24	0.14	1.28193	0.814458	13.685	11.5755	10.6753	14.2125
608	5	Caravaca et al., 2004	2004		Rhamnus lycioides	mixed species (8 Glomus)	unstressed	52	1.08333	1.46099	0.744429	7.41074	5.58359	5	3.48673	5	1		0.470868	0.4	46.5656	5	54.6899	5	1		-0.160816	0.4									0.13	0.12	2.52761	1.73006	13.9442	12.821	5.51677	7.41074
609	6	Caravaca et al., 2004	2004		Rhamnus lycioides	mixed species (8 Glomus)	stressed	52	1.63636	1.3	1.05169	12.5891	2.67304	5	1.89417	5	1		0.344435	0.4	44.0822	5	53.8916	5	1		-0.200917	0.4									0.18	0.11	1.59509	1.22699	21.1187	15.4468	13.2398	12.5891
610	7	Caravaca et al., 2004	2004		Rhamnus lycioides	Glomus claroideum	unstressed	46	1	1.39007	0.83095	7.41074	4.16649	5	3.48673	5	1		0.178111	0.4	50.1282	5	54.6899	5	1		-0.0870951	0.4									0.12	0.12	2.40491	1.73006	14.8093	12.821	6.15796	7.41074
611	8	Caravaca et al., 2004	2004		Rhamnus lycioides	Glomus claroideum	stressed	58	0.818182	1.09	1.12495	12.5891	3.08014	5	1.89417	5	1		0.486194	0.4	67.9828	5	53.8916	5	1		0.232281	0.4									0.09	0.11	1.33742	1.22699	18.9408	15.4468	14.1621	12.5891
612	1	Carey et al., 2004	2004		Bouteloua gracilis	native mix	unstressed	19.33					13.37	12	10.48	12	1		0.243545	0.166667	0.09	12	0.07	12	1		0.251314	0.166667	1.59	12	1.22	12	1		0.264883	0.166667
613	2	Carey et al., 2004	2004		Centaurea maculosa	native mix	unstressed	32.63					15.08	12	15.7	12	1		-0.0402913	0.166667	0.51	12	0.48	12	1		0.0606246	0.166667	6.48	12	6.65	12	1		-0.0258963	0.166667
614	3	Carey et al., 2004	2004		Festuca idahoensis	native mix	unstressed	13.88					15.99	12	9.9	12	1		0.479429	0.166667	0.09	12	0.17	12	1		-0.635989	0.166667	3.14	12	2.71	12	1		0.147274	0.166667
615	1	de Grandcourt et al., 2004	2004	P0: low P	Dicorynia guianensis	native mix	unstressed	93	1.34595	2.2089												5		5	3	0.1	0.385784	0.16									2.43598	1.80986	0.676692	0.306348
616	2	de Grandcourt et al., 2004	2004	P1: intermediate P	Dicorynia guianensis	native mix	unstressed	92	3.25923	3.61686												5		5	3	0.1	0.431502	0.16									5.21852	1.60115	1.10802	0.306348
617	3	de Grandcourt et al., 2004	2004	P2: high P	Dicorynia guianensis	native mix	unstressed	95	3.392	3.59247												5		5	3	0.1	0.42247	0.16									6.90558	2.03584	1.2257	0.341186
618	4	de Grandcourt et al., 2004	2004	P0: low P	Eperua falcata	native mix	unstressed	55	0.80814	1.61838												5		5	3	0.1	0.2836	0.16									25.6221	31.7051	0.413926	0.255766
619	5	de Grandcourt et al., 2004	2004	P1: intermediate P	Eperua falcata	native mix	unstressed	64	1.35656	2.02528												5		5	3	0.1	0.296143	0.16									30.5069	22.4885	0.642521	0.31725
620	6	de Grandcourt et al., 2004	2004	P2: high P	Eperua falcata	native mix	unstressed	57	1.27193	2.05601												5		5	3	0.1	0.395661	0.16									26.7281	21.0138	0.616121	0.299668
621	1	Goicoechea et al., 2004	2004	acclimation	Anthyllis cytisoides	Glomus fasciculatum	unstressed	75	1.00318				4.29	4	5.16	4	1		-0.18465	0.5	82.1	4	96.4	4	1		-0.160568	0.5	1.4	4	1.5	4	1		-0.0689929	0.5	0.63	0.628
622	2	Goicoechea et al., 2004	2004	acclimation	Anthyllis cytisoides	Glomus fasciculatum	stressed	39	1.00329				1.29	4	2.68	4	1		-0.731175	0.5	42.9	4	59.8	4	1		-0.332134	0.5	0.75	4	0.98	4	1		-0.267479	0.5	0.61	0.608
623	3	Goicoechea et al., 2004	2004	peak	Anthyllis cytisoides	Glomus fasciculatum	unstressed	80	1.07294				4.69	4	4.72	4	1		-0.00637622	0.5	75.3	4	92.8	4	1		-0.208967	0.5	1.53	4	1.49	4	1		0.0264916	0.5	1.015	0.946
624	4	Goicoechea et al., 2004	2004	peak	Anthyllis cytisoides	Glomus fasciculatum	stressed	42	0.972973				0.0472	4	0.0472	4	1		0	0.5	22.5	4	28.6	4	1		-0.239891	0.5	0.36	4	0.54	4	1		-0.405465	0.5	0.648	0.666
625	5	Goicoechea et al., 2004	2004	recovery	Anthyllis cytisoides	Glomus fasciculatum	unstressed	73	0.979836				4.71	4	4.42	4	1		0.0635482	0.5	105.3	4	79.2	4	1		0.284837	0.5	1.51	4	1.23	4	1		0.205095	0.5	1.312	1.339
626	6	Goicoechea et al., 2004	2004	recovery	Anthyllis cytisoides	Glomus fasciculatum	stressed	58	1.16933				4.9	4	7.66	4	1		-0.446777	0.5	105.4	4	131.1	4	1		-0.218198	0.5	1.55	4	1.93	4	1		-0.219265	0.5	1.098	0.939
627	1	Jia et al., 2004	2004	low N - Rhizobium	Vicia faba	native mix	unstressed	95	2.73134	1.65625	0.693963	16.025		4		4	2	0.1	0.589	0.275																	1.83	0.67	2.65	1.6	29.47	25.64	11.1208	16.025
628	2	Jia et al., 2004	2004	low N + Rhizobium	Vicia faba	native mix	unstressed	82	1.39412	1.37981	0.791896	19.9231		4		4	2	0.1	0.33	0.275																	2.37	1.7	2.87	2.08	45.28	41.44	15.777	19.9231
629	3	Jia et al., 2004	2004	high N - Rhizobium	Vicia faba	native mix	unstressed	74	1.29167	1.35465	0.770453	23.2849		4		4	2	0.1	0.053	0.275																	2.48	1.92	2.33	1.72	41.8	40.05	17.9399	23.2849
630	4	Jia et al., 2004	2004	high N + Rhizobium	Vicia faba	native mix	unstressed	60	1.1753	1.34946	0.818202	23.2849		4		4	2	0.1	0.095	0.275																	2.95	2.51	2.51	1.86	47.82	43.31	19.0518	23.2849
631	1	Nowak, 2004	2004	Ecomix 0	Osteospermum ecklonis	Glomus mix	unstressed		3.35443	1.33333	0.909653	67.3333	2.66	6	0.84	6	1		1.15268	0.333333	43.04	6	27.88	6	1		0.43422	0.333333	0.74	6	0.56	6	1		0.278713	0.333333	2.65	0.79	0.04	0.03	2.45	2.02	61.25	67.3333
632	2	Nowak, 2004	2004	Ecomix 1	Osteospermum ecklonis	Glomus mix	unstressed		1.24852	1.4	0.824545	59.6	2.86	6	1.16	6	1		0.902402	0.333333	116.08	6	37.78	6	1		1.1225	0.333333	1.41	6	0.95	6	1		0.394883	0.333333	2.11	1.69	0.07	0.05	3.44	2.98	49.1429	59.6
633	3	Nowak, 2004	2004	Ecomix 4	Osteospermum ecklonis	Glomus mix	unstressed		1.19692	1.125	0.785829	51.75	2.64	6	1.78	6	1		0.394166	0.333333	57.82	6	68.05	6	1		-0.162908	0.333333	1.13	6	1.04	6	1		0.0829969	0.333333	3.89	3.25	0.09	0.08	3.66	4.14	40.6667	51.75
634	1	Ruotsalainen & Kytoviita, 2004	2004		Gnaphalium norvegicum	Glomus claroideum	unstressed	28	3.36683				3.32	13	2.12	13	1		0.448549	0.153846																	20.1	5.97
635	1	Sanchez-blanco et al., 2004	2004		Rosmarinus officinalis	Glomus deseritcola	unstressed		1.08837					5		5	3	0.1	0.055	0.16		5		5	3	0.1	-0.007	0.16									23.4	21.5
636	2	Sanchez-blanco et al., 2004	2004		Rosmarinus officinalis	Glomus deseritcola	stressed		1.22472					5		5	2	0.1	0.548	0.22		5		5	2	0.1	0.09	0.22									21.8	17.8
637	1	Siddiqui & Singh, 2004	2004		Cicer arientinum	Glomus fasciculatum	unstressed	58	1.30072																					5		5	7	0.1	0.139	0.0914286	3.59	2.76
638	2	Siddiqui & Singh, 2004	2004		Cicer arientinum	Glomus fasciculatum	stressed	53	1.58779																					5		5	7	0.1	0.159	0.0914286	2.08	1.31
639	1	Bereau et al., 2005	2005		Dicorynia guianensis	native mix	unstressed	45.5	2.17391	1.86111	0.395685	102.222	2.14	4	1.86	4	1		0.140229	0.5	48.2	4	55.7	4	1		-0.144621	0.5									1.5	0.69	0.67	0.36	27.1	36.8	40.4478	102.222
640	1	Khalvati et al., 2005	2005		Hordeum vularis	Glomus intraradices	unstressed							3		3	7	0.1	0.005	0.152381		3		3	7	0.1	0.158	0.152381
641	2	Khalvati et al., 2005	2005		Hordeum vularis	Glomus intraradices	stressed							3		3	7	0.1	0.757	0.152381		3		3	7	0.1	0.377	0.152381
642	1	Klingeman et al., 2005	2005	NM low P	Rosa x hybrida	Glomus intraradices	unstressed	30	1.12	1.04348	0.936798	15.4783	9.33	6	8.3	6	1		0.11698	0.333333																	2.8	2.5	1.2	1.15	17.4	17.8	14.5	15.4783
643	2	Klingeman et al., 2005	2005	NM high P	Rosa x hybrida	Glomus intraradices	unstressed	30	0.7	0.697674	1.41705	10.2326	9.33	6	9.42	6	1		-0.00960007	0.333333																	2.8	4	1.2	1.72	17.4	17.6	14.5	10.2326
644	3	Klingeman et al., 2005	2005	NM low P	Rosa x hybrida	Glomus intraradices	stressed	30	1.12	1.04348	0.936798	15.4783		6		6	11	0.1	-0.027	0.0606061																	2.8	2.5	1.2	1.15	17.4	17.8	14.5	15.4783
645	4	Klingeman et al., 2005	2005	NM high P	Rosa x hybrida	Glomus intraradices	stressed	30	0.7	0.697674	1.41705	10.2326		6		6	11	0.1	0.127	0.0606061																	2.8	4	1.2	1.72	17.4	17.6	14.5	10.2326
646	5	Klingeman et al., 2005	2005	NM low P	Rosa x hybrida	Glomus intraradices	stressed	30	1.12	1.04348	0.936798	15.4783		6		6	2	0.1	0.104	0.183333																	2.8	2.5	1.2	1.15	17.4	17.8	14.5	15.4783
647	6	Klingeman et al., 2005	2005	NM high P	Rosa x hybrida	Glomus intraradices	stressed	30	0.7	0.697674	1.41705	10.2326		6		6	2	0.1	-0.073	0.183333																	2.8	4	1.2	1.72	17.4	17.6	14.5	10.2326
648	1	Cho et al., 2006	2006	G. intradices drought unstressed	Sorghum bicolor	Glomus intraradices	unstressed	53	0.977778	1											293	6	235	6	1		0.220587	0.333333									4.4	4.5	1.5	1.5
649	2	Cho et al., 2006	2006	G. intradices drought	Sorghum bicolor	Glomus intraradices	stressed	53	0.977778	1												6		6	9	0.1	1.358	0.0666667									4.4	4.5	1.5	1.5
650	3	Cho et al., 2006	2006	G. intradices NaCl unstressed	Sorghum bicolor	Glomus intraradices	unstressed	53	0.977778	1											294.2	6	185.8	6	1		0.459589	0.333333									4.4	4.5	1.5	1.5
651	4	Cho et al., 2006	2006	G. intradices NaCl salt	Sorghum bicolor	Glomus intraradices	stressed	53	0.977778	1												6		6	3	0.1	0.301256	0.133333									4.4	4.5	1.5	1.5
652	5	Cho et al., 2006	2006	G. intradices NaCl drought/salt	Sorghum bicolor	Glomus intraradices	stressed	53	0.977778	1												6		6	9	0.1	0.363	0.0666667									4.4	4.5	1.5	1.5
653	6	Cho et al., 2006	2006	G. intradices macro unstressed	Sorghum bicolor	Glomus intraradices	unstressed	53	0.977778	1											258.9	6	194.6	6	1		0.285496	0.333333									4.4	4.5	1.5	1.5
654	7	Cho et al., 2006	2006	G. intradices macro salt	Sorghum bicolor	Glomus intraradices	stressed	53	0.977778	1												6		6	3	0.1	0.318	0.133333									4.4	4.5	1.5	1.5
655	8	Cho et al., 2006	2006	G. intradices macro drought/salt	Sorghum bicolor	Glomus intraradices	stressed	53	0.977778	1												6		6	9	0.1	0.357	0.0666667									4.4	4.5	1.5	1.5
656	9	Cho et al., 2006	2006	G. margarita drought unstressed	Sorghum bicolor	Gigaspora margarita	unstressed	36	1.16667	1.2											306.9	6	203.8	6	1		0.409383	0.333333									1.4	1.2	1.8	1.5
657	10	Cho et al., 2006	2006	G. margarita drought	Sorghum bicolor	Gigaspora margarita	stressed	36	1.16667	1.2												6		6	16	0.1	-0.178	0.0520833									1.4	1.2	1.8	1.5
658	11	Cho et al., 2006	2006	G. margarita NaCl unstressed	Sorghum bicolor	Gigaspora margarita	unstressed	36	1.16667	1.2											235.9	6	178.2	6	1		0.280501	0.333333									1.4	1.2	1.8	1.5
659	12	Cho et al., 2006	2006	G. margarita NaCl salt	Sorghum bicolor	Gigaspora margarita	stressed	36	1.16667	1.2												6		6	4	0.1	0.076	0.108333									1.4	1.2	1.8	1.5
660	13	Cho et al., 2006	2006	G. margarita NaCl drought/salt	Sorghum bicolor	Gigaspora margarita	stressed	36	1.16667	1.2												6		6	16	0.1	0.36	0.0520833									1.4	1.2	1.8	1.5
661	14	Cho et al., 2006	2006	G. margarita leach unstressed	Sorghum bicolor	Gigaspora margarita	unstressed	36	1.16667	1.2											365.1	6	254.2	6	1		0.36205	0.333333									1.4	1.2	1.8	1.5
662	15	Cho et al., 2006	2006	G. margarita leach salt	Sorghum bicolor	Gigaspora margarita	stressed	36	1.16667	1.2												6		6	4	0.1	0.173	0.108333									1.4	1.2	1.8	1.5
663	16	Cho et al., 2006	2006	G. margarita leach drought/salt	Sorghum bicolor	Gigaspora margarita	stressed	36	1.16667	1.2												6		6	16	0.1	0.1453	0.0520833									1.4	1.2	1.8	1.5
664	17	Cho et al., 2006	2006	AZ drought unstressed	Sorghum bicolor	Glomus intraradices + Glomus AZ 123 + Acaulospora rehmii	unstressed	24	0.666667	1.2											153.5	6	204.6	6	1		-0.287356	0.333333									0.8	1.2	1.8	1.5
665	18	Cho et al., 2006	2006	AZ drought	Sorghum bicolor	Glomus intraradices + Glomus AZ 123 + Acaulospora rehmii	stressed	24	0.666667	1.2												6		6	16	0.1	0.309	0.0520833									0.8	1.2	1.8	1.5
666	19	Cho et al., 2006	2006	AZ NaCl unstressed	Sorghum bicolor	Glomus intraradices + Glomus AZ 123 + Acaulospora rehmii	unstressed	24	0.666667	1.2											184.5	6	178.5	6	1		0.0330609	0.333333									0.8	1.2	1.8	1.5
667	20	Cho et al., 2006	2006	AZ NaCl salt	Sorghum bicolor	Glomus intraradices + Glomus AZ 123 + Acaulospora rehmii	stressed	24	0.666667	1.2												6		6	4	0.1	0.01	0.108333									0.8	1.2	1.8	1.5
668	21	Cho et al., 2006	2006	AZ NaCl drought/salt	Sorghum bicolor	Glomus intraradices + Glomus AZ 123 + Acaulospora rehmii	stressed	24	0.666667	1.2												6		6	16	0.1	1.078	0.0520833									0.8	1.2	1.8	1.5
669	22	Cho et al., 2006	2006	AZ leach unstressed	Sorghum bicolor	Glomus intraradices + Glomus AZ 123 + Acaulospora rehmii	unstressed	24	0.666667	1.2											143.6	6	254.1	6	1		-0.570696	0.333333									0.8	1.2	1.8	1.5
670	23	Cho et al., 2006	2006	AZ leach salt	Sorghum bicolor	Glomus intraradices + Glomus AZ 123 + Acaulospora rehmii	stressed	24	0.666667	1.2												6		6	4	0.1	-0.247	0.108333									0.8	1.2	1.8	1.5
671	24	Cho et al., 2006	2006	AZ leach drought/salt	Sorghum bicolor	Glomus intraradices + Glomus AZ 123 + Acaulospora rehmii	stressed	24	0.666667	1.2												6		6	16	0.1	0.634	0.0520833									0.8	1.2	1.8	1.5
672	1	Fan et al., 2006	2006		Phellodendron amurense	Glomus mosseae	unstressed	66	5.19718				11.39	1	4.98	1	1		0.827306	2	0.211	1	0.064	1	1		1.19298	2	2.78	1	1.87	1	1		0.396512	2	11.07	2.13
673	2	Fan et al., 2006	2006		Phellodendron amurense	Glomus etunicatum	unstressed	37	2.83099				7.91	1	4.98	1	1		0.462698	2	0.149	1	0.064	1	1		0.845063	2	2.38	1	1.87	1	1		0.241162	2	6.03	2.13
674	3	Fan et al., 2006	2006		Phellodendron amurense	Glomus versiforme	unstressed	45	3.61033				8.91	1	4.98	1	1		0.581744	2	0.157	1	0.064	1	1		0.897363	2	2.67	1	1.87	1	1		0.35614	2	7.69	2.13
675	4	Fan et al., 2006	2006		Phellodendron amurense	Glomus diaphanum	unstressed	69	5.01408				12.23	1	4.98	1	1		0.898462	2	0.258	1	0.064	1	1		1.39408	2	3.26	1	1.87	1	1		0.555789	2	10.68	2.13
676	1	Geneva et al., 2006	2006	P1: low P, - R. leguminosarum	Pisum sativum	Glomus mosseae	unstressed		1.53012	1.65668	0.630503	2.96422	16.52	3	13.08	3	1		0.233487	0.666667																	1.27	0.83	11.7165	7.07229	21.8976	20.9639	1.86895	2.96422	mg P g-1 and mg N g-1 computed from mg plant-1 and plant dry weight
677	2	Geneva et al., 2006	2006	P1: low P, - R. leguminosarum	Pisum sativum	Glomus intraradices	unstressed		1.38554	1.35864	0.801717	2.96422	10.92	3	13.08	3	1		-0.180488	0.666667																	1.15	0.83	9.6087	7.07229	22.8348	20.9639	2.37647	2.96422	mg P g-1 and mg N g-1 computed from mg plant-1 and plant dry weight
678	3	Geneva et al., 2006	2006	P2: high P, - R. leguminosarum	Pisum sativum	Glomus mosseae	unstressed		1.21849	1.2066	0.837693	1.2704	21.29	3	17.1	3	1		0.219159	0.666667																	1.45	1.19	22.9862	19.0504	24.4621	24.2017	1.06421	1.2704	mg P g-1 and mg N g-1 computed from mg plant-1 and plant dry weight
679	4	Geneva et al., 2006	2006	P2: high P, - R. leguminosarum	Pisum sativum	Glomus intraradices	unstressed		1.27731	1.32474	0.839684	1.2704	27.89	3	17.1	3	1		0.48919	0.666667																	1.52	1.19	25.2368	19.0504	26.9211	24.2017	1.06674	1.2704	mg P g-1 and mg N g-1 computed from mg plant-1 and plant dry weight
680	5	Geneva et al., 2006	2006	P1: low P, + R. leguminosarum	Pisum sativum	Glomus mosseae	unstressed	53.8735	1.38144	1.19537	0.981491	1.78773	15.88	3	11.57	3	1		0.316645	0.666667																	1.34	0.97	15.2687	12.7732	26.791	22.8351	1.75464	1.78773	mg P g-1 and mg N g-1 computed from mg plant-1 and plant dry weight
681	6	Geneva et al., 2006	2006	P1: low P, + R. leguminosarum	Pisum sativum	Glomus intraradices	unstressed	35.3177	1.23711	1.10648	1.05541	1.78773	13.04	3	11.57	3	1		0.119606	0.666667																	1.2	0.97	14.1333	12.7732	26.6667	22.8351	1.88679	1.78773	mg P g-1 and mg N g-1 computed from mg plant-1 and plant dry weight
682	7	Geneva et al., 2006	2006	P2: high P, + R. leguminosarum	Pisum sativum	Glomus mosseae	unstressed	34.1835	1.15789	1.43754	0.74754	1.29568	27.46	3	18.58	3	1		0.390645	0.666667																	1.54	1.33	28.513	19.8346	27.6169	25.6992	0.968572	1.29568	mg P g-1 and mg N g-1 computed from mg plant-1 and plant dry weight
683	8	Geneva et al., 2006	2006	P2: high P, + R. leguminosarum	Pisum sativum	Glomus intraradices	unstressed	20.5594	1.35338	1.68337	0.673171	1.29568	31.78	3	18.58	3	1		0.536751	0.666667																	1.8	1.33	33.3889	19.8346	29.1222	25.6992	0.872213	1.29568	mg P g-1 and mg N g-1 computed from mg plant-1 and plant dry weight
684	1	Hsu & Lee, 2006	2006	P1	Rhus chinensis var. roxburghii	Acaulospora scrobiculata	unstressed	56						4		4	8	0.1	1.09307	0.10625	1.27	4	1.09	4	1		0.152839	0.5	12.23	4	10.47	4	1		0.155378	0.5
685	2	Hsu & Lee, 2006	2006	P2	Rhus chinensis var. roxburghii	Acaulospora scrobiculata	unstressed	56						4		4	8	0.1	0.296644	0.10625	1.36	4	1.12	4	1		0.194156	0.5	13.56	4	11.42	4	1		0.171758	0.5
686	1	Valentine et al., 2006	2006		Vitis vinifera	Glomus mosseae	unstressed	68	1.136				10.83	4	12.5	4	1		-0.143409	0.5	135.05	4	197.63	4	1		-0.380752	0.5									12.78	11.25			16.5	18.41
687	2	Valentine et al., 2006	2006		Vitis vinifera	Glomus mosseae	stressed	39	1.2919				7.74	4	7.62	4	1		0.0156253	0.5	71.93	4	118.25	4	1		-0.497108	0.5									14.03	10.86			17.38	19.45
688	1	Wu & Xia, 2006	2006		Citrus tangerine	Glomus versiforme	unstressed	44	1.3				7.05	8	5.73	8	1		0.207312	0.25	153.75	8	130.75	8	1		0.162041	0.25	2.95	8	2.27	8	1		0.262025	0.25	1.04	0.8
689	2	Wu & Xia, 2006	2006		Citrus tangerine	Glomus versiforme	stressed	33	1.71429				6.19	8	4.14	8	1		0.402239	0.25	129.38	8	100.38	8	1		0.253791	0.25	2.5	8	1.97	8	1		0.238257	0.25	0.84	0.49
690	1	Bolandnazar et al., 2007	2007		Allium cepa	Glomus versiforme	unstressed														0.859	24	0.603	24	1		0.353852	0.0833333																	Root colonization reported as "above 60%"
691	2	Bolandnazar et al., 2007	2007		Allium cepa	Glomus versiforme	stressed														0.064	24	0.134	24	1		-0.738957	0.0833333																	Root colonization reported as "above 60%"
692	3	Bolandnazar et al., 2007	2007		Allium cepa	Glomus intraradices	unstressed														0.806	24	0.603	24	1		0.290167	0.0833333																	Root colonization reported as "above 60%"
693	4	Bolandnazar et al., 2007	2007		Allium cepa	Glomus intraradices	stressed														0.075	24	0.134	24	1		-0.580352	0.0833333																	Root colonization reported as "above 60%"
694	5	Bolandnazar et al., 2007	2007		Allium cepa	Glomus etunicatum	unstressed														0.702	24	0.603	24	1		0.152016	0.0833333																	Root colonization reported as "above 60%"
695	6	Bolandnazar et al., 2007	2007		Allium cepa	Glomus etunicatum	stressed														0.071	24	0.134	24	1		-0.63516	0.0833333																	Root colonization reported as "above 60%"
696	1	Hsu et al., 2007	2007	P1	Mallotus paniculatus	Glomus mosseae	unstressed	61													1.59	4	1.3	4	1		0.20137	0.5	11.99	4	8.14	4	1		0.387283	0.5
697	2	Hsu et al., 2007	2007	P2	Mallotus paniculatus	Glomus mosseae	unstressed	61													1.65	4	1.55	4	1		0.0625204	0.5	14.86	4	12.1	4	1		0.205468	0.5
698	1	Wu et al., 2007	2007		Citrus tangerine	Glomus mosseae	unstressed	64	2.9				6.35	3	3.08	3	1		0.723525	0.666667	152.75	3	107	3	1		0.355974	0.666667	2.35	3	1.88	3	1		0.223144	0.666667	0.87	0.3
699	2	Wu et al., 2007	2007		Citrus tangerine	Glomus mosseae	stressed	35	1.90909				4.93	3	2.2	3	1		0.806882	0.666667	146.5	3	79.75	3	1		0.608129	0.666667	2.63	3	1.6	3	1		0.49698	0.666667	0.42	0.22
700	3	Wu et al., 2007	2007		Citrus tangerine	Glomus versiforme	unstressed	48	2.7				5.35	3	3.08	3	1		0.552167	0.666667	104.75	3	107	3	1		-0.0212523	0.666667	1.95	3	1.88	3	1		0.0365576	0.666667	0.81	0.3
701	4	Wu et al., 2007	2007		Citrus tangerine	Glomus versiforme	stressed	44	1.13636				5.28	3	2.2	3	1		0.875469	0.666667	103	3	79.75	3	1		0.255832	0.666667	1.82	3	1.6	3	1		0.128833	0.666667	0.25	0.22
702	5	Wu et al., 2007	2007		Citrus tangerine	Glomus geosporum	unstressed	63	2.76667				4.25	3	3.08	3	1		0.321989	0.666667	142.25	3	107	3	1		0.284757	0.666667	2.38	3	1.88	3	1		0.235829	0.666667	0.83	0.3
703	6	Wu et al., 2007	2007		Citrus tangerine	Glomus geosporum	stressed	30	2.59091				4.08	3	2.2	3	1		0.61764	0.666667	131.75	3	79.75	3	1		0.502009	0.666667	2.29	3	1.6	3	1		0.358548	0.666667	0.57	0.22
704	7	Wu et al., 2007	2007		Citrus tangerine	Glomus diaphanum	unstressed	26	1.36667				4.1	3	3.08	3	1		0.286057	0.666667	137	3	107	3	1		0.247152	0.666667	2.25	3	1.88	3	1		0.179658	0.666667	0.41	0.3
705	8	Wu et al., 2007	2007		Citrus tangerine	Glomus diaphanum	stressed	17	1.13636				3.08	3	2.2	3	1		0.336472	0.666667	103.5	3	79.75	3	1		0.260675	0.666667	1.4	3	1.6	3	1		-0.133531	0.666667	0.25	0.22
706	9	Wu et al., 2007	2007		Citrus tangerine	Glomus etunicatum	unstressed	27	1.2				3.15	3	3.08	3	1		0.0224729	0.666667	101	3	107	3	1		-0.0577083	0.666667	1.67	3	1.88	3	1		-0.118448	0.666667	0.36	0.3
707	10	Wu et al., 2007	2007		Citrus tangerine	Glomus etunicatum	stressed	18	1.04545				2.9	3	2.2	3	1		0.276253	0.666667	96.75	3	79.75	3	1		0.193234	0.666667	1.79	3	1.6	3	1		0.112212	0.666667	0.23	0.22
708	1	Aroca et al., 2008	2008	- ABA	Lactuca sativa	Glomus intraradices	unstressed	44.9925	1.00394																				6.50292	5	6.69006	5	1		-0.0283707	0.4	2.32422	2.3151
709	2	Aroca et al., 2008	2008	- ABA	Lactuca sativa	Glomus intraradices	stressed	70.6073	1.04972																				1.52047	5	3.20468	5	1		-0.745594	0.4	1.73177	1.64974
710	3	Aroca et al., 2008	2008	+ ABA	Lactuca sativa	Glomus intraradices	unstressed	47.1171	0.921569																				4.70175	5	4.65497	5	1		0.0100001	0.4	1.71354	1.85938
711	4	Aroca et al., 2008	2008	+ ABA	Lactuca sativa	Glomus intraradices	stressed	65.2807	1.3375																				1.4269	5	2.94737	5	1		-0.725408	0.4	1.95052	1.45833
712	5	Aroca et al., 2008	2008	- ABA, not previously droughted	Lactuca sativa	Glomus intraradices	stressed	51.2378																					4.63158	5	7.08772	5	1		-0.425466	0.4	3.08073	2.53385
713	6	Aroca et al., 2008	2008	- ABA, previously droughted	Lactuca sativa	Glomus intraradices	stressed	71.5277																					5.68421	5	6.59649	5	1		-0.148846	0.4	2.2513	2.16927
714	7	Aroca et al., 2008	2008	+ ABA, not previously droughted	Lactuca sativa	Glomus intraradices	stressed	48.8773																					5.02924	5	4.65497	5	1		0.0773332	0.4	1.95052	2.15104
715	8	Aroca et al., 2008	2008	+ ABA, previously droughted	Lactuca sativa	Glomus intraradices	stressed	63.6526																					5.30994	5	4.14035	5	1		0.2488	0.4	2.0599	1.54948
716	1	Augé et al., 2008	2008		Cucurbita pepo	Glomus intraradices	unstressed	59	0.928571	1	1.06452	7.2093									.	15	.	15	8	0.1	0.239	0.0283333									5.2	5.6	4.3	4.3	33	31	7.67442	7.2093	Root colonization is % arbuscules at final time point
717	2	Augé et al., 2008	2008	360 mM NaCl	Cucurbita pepo	Glomus intraradices	stressed	59	0.928571	1	1.06452	7.2093									55	15	48	15	1		0.136132	0.133333									5.2	5.6	4.3	4.3	33	31	7.67442	7.2093	Root colonization is % arbuscules at final time point
718	3	Augé et al., 2008	2008	180 mM NaCl	Cucurbita pepo	Glomus intraradices	stressed	59	0.928571	1	1.06452	7.2093									105	15	88	15	1		0.176624	0.133333									5.2	5.6	4.3	4.3	33	31	7.67442	7.2093	Root colonization is % arbuscules at final time point
719	1	He et al., 2008	2008		Broussonetia papyrifera	Glomus mosseae	unstressed	77					3.86	5	2.05	5	1		0.632827	0.4	19.11	5	13.26	5	1		0.36546	0.4	0.4	5	0.31	5	1		0.254892	0.4
720	2	He et al., 2008	2008		Broussonetia papyrifera	Glomus versiforme	unstressed	72					3.93	5	1.88	5	1		0.737368	0.4	17.14	5	10.96	5	1		0.447163	0.4	0.36	5	0.24	5	1		0.405465	0.4
721	3	He et al., 2008	2008		Broussonetia papyrifera	Glomus diaphanum	unstressed	68					3.26	5	2.25	5	1		0.370797	0.4	15.49	5	22.37	5	1		-0.367526	0.4	0.33	5	0.43	5	1		-0.264693	0.4
722	4	He et al., 2008	2008		Broussonetia papyrifera	Glomus mosseae + G. versiform + G. diaphanum	unstressed	83					3.79	5	1.38	5	1		1.01028	0.4	16.3	5	12.69	5	1		0.250351	0.4	0.36	5	0.28	5	1		0.251314	0.4
723	1	Huang et al., 2008	2008		Avena nuda	Glomus mosseae	unstressed	23.45	1.1875				14.2147	5	10.877	5	1		0.267627	0.4	0.181066	5	0.178814	5	1		0.0125184	0.4									0.19	0.16
724	2	Huang et al., 2008	2008		Avena nuda	Glomus mosseae	stressed	16.28	1.36364				9.65969	5	6.51832	5	1		0.393344	0.4	0.144391	5	0.140665	5	1		0.0261426	0.4									0.15	0.11
725	1	Jia & Gray, 2008	2008	low N, - Rhizobium inoculation	Vicia faba	not reported	unstressed						0.436913	4	0.318426	4	1		0.316344	0.5
726	2	Jia & Gray, 2008	2008	low N, + Rhizobium inoculation	Vicia faba	not reported	unstressed						0.722146	4	0.462959	4	1		0.444589	0.5
727	3	Jia & Gray, 2008	2008	high N, - Rhizobium inoculation	Vicia faba	not reported	unstressed						0.605366	4	0.570069	4	1		0.0600769	0.5
728	4	Jia & Gray, 2008	2008	high N, + Rhizobium inoculation	Vicia faba	not reported	unstressed						0.573237	4	0.54408	4	1		0.0522034	0.5
729	1	Koocheki et al., 2008	2008	- bacteria	Zea mays	Glomus intraradices	unstressed		1.23529					3		3	2	0.1	0.231	0.366667																	1448.28	1172.41
730	2	Koocheki et al., 2008	2008	+ bacteria	Zea mays	Glomus intraradices	unstressed		1.51515					3		3	2	0.1	0.216	0.366667																	1724.14	1137.93
731	1	Yan & Zhong, 2008	2008		Cinnamomum camphora	Glomus etunicatum	unstressed	82					5.67	5	5.47	5	1		0.0359105	0.4	44.33	5	49.33	5	1		-0.106871	0.4	0.92	5	1.02	5	1		-0.103184	0.4
732	2	Yan & Zhong, 2008	2008	0.5 Al	Cinnamomum camphora	Glomus etunicatum	stressed	88					6.79	5	6.86	5	1		-0.0102565	0.4	55.67	5	49	5	1		0.127621	0.4	1.16	5	1.01	5	1		0.13847	0.4
733	3	Yan & Zhong, 2008	2008	8 Al	Cinnamomum camphora	Glomus etunicatum	stressed	26					3.16	5	4.27	5	1		-0.301042	0.4	27.67	5	39.67	5	1		-0.360246	0.4	0.58	5	0.82	5	1		-0.346276	0.4
734	4	Yan & Zhong, 2008	2008	15 Al	Cinnamomum camphora	Glomus etunicatum	stressed	9					1.65	5	0.89	5	1		0.617309	0.4	18.67	5	11.33	5	1		0.499464	0.4	0.38	5	0.24	5	1		0.459532	0.4
735	1	Mortimer et al., 2008	2008	low P	Phaseolus vulgaris	Glomus etunicatum	unstressed	89	1.14062	1	1.05085	16.0909		6		6	3	0.1	0.152	0.133333																	0.73	0.64	0.11	0.11	1.86	1.77	16.9091	16.0909
736	2	Mortimer et al., 2008	2008	high P	Phaseolus vulgaris	Glomus etunicatum	unstressed	77	0.883333	0.978723	1.06522	3		6		6	3	0.1	0.001	0.133333																	0.53	0.6	0.46	0.47	1.47	1.41	3.19565	3
737	1	Sheng et al., 2008	2008		Zea mays	Glomus mosseae	unstressed	99	2.00326				8.8	5	5.32	5	1		0.503278	0.4	37.9	5	33.5	5	1		0.123406	0.4	0.73	5	0.76	5	1		-0.0402739	0.4	6.15	3.07
738	2	Sheng et al., 2008	2008	0.5 NaCl	Zea mays	Glomus mosseae	stressed	98	1.91379				10.74	5	5.87	5	1		0.60412	0.4	48.7	5	40.9	5	1		0.174549	0.4	1.14	5	1.02	5	1		0.111226	0.4	5.55	2.9
739	3	Sheng et al., 2008	2008	1.0 NaCl	Zea mays	Glomus mosseae	stressed	95	2.58042				11.02	5	3.28	5	1		1.21187	0.4	48.6	5	22.4	5	1		0.774563	0.4	1.22	5	0.63	5	1		0.660886	0.4	3.69	1.43
740	4	Sheng et al., 2008	2008	1.5 NaCl	Zea mays	Glomus mosseae	stressed	82	2.58696				10.99	5	0.68	5	1		2.78265	0.4	50.3	5	9.8	5	1		1.63562	0.4	1.59	5	0.33	5	1		1.5724	0.4	3.57	1.38
741	5	Sheng et al., 2008	2008	2.0 NaCl	Zea mays	Glomus mosseae	stressed	79	2.12048				6.73	5	0.5	5	1		2.59972	0.4	45.9	5	5.4	5	1		2.14007	0.4	1.55	5	0.26	5	1		1.78533	0.4	1.76	0.83
742	1	Shi et al., 2008	2008		Leymus chinensis	Glomus intraradices	unstressed	46	1.23327	1.1875				4		4	3	0.1	0.249	0.2		4		4	3	0.1	0.388	0.2									6.45	5.23	0.95	0.8
743	2	Shi et al., 2008	2008		Leymus chinensis	Glomus clarum	unstressed	49	1.17017	1.4				4		4	3	0.1	0.232	0.2		4		4	3	0.1	0.362	0.2									6.12	5.23	1.12	0.8
744	1	Sun et al., 2008	2008		Erodium oxyrrhynchum	Glomus mosseae	unstressed	40	2.13725	1.34483			31.29	8	13.88	8	1		0.81285	0.25	0.65	8	0.2	8	1		1.17865	0.25	12.66	8	7.46	8	1		0.528892	0.25	2.18	1.02	1.17	0.87
745	2	Sun et al., 2008	2008		Erodium oxyrrhynchum	Glomus intraradices	unstressed	41	1.80392	1.14943			24.21	8	13.88	8	1		0.556317	0.25	0.58	8	0.2	8	1		1.06471	0.25	10.09	8	7.46	8	1		0.301989	0.25	1.84	1.02	1	0.87
746	1	Amaya-Carpio, 2009	2009	fertilizer 10% rate	Ipomoea carnea ssp fistulosa	Glomus intraradices	unstressed	57.4	1	1.21053	0.877872	17.6316		4		4	2	0.1	0.194272	0.275		4		4	2	0.1	-0.133531	0.275									10.1	10.1	2.3	1.9	35.6	33.5	15.4783	17.6316
747	2	Amaya-Carpio, 2009	2009	fertilizer 30% rate	Ipomoea carnea ssp fistulosa	Glomus intraradices	unstressed	78.9	1.03738	1.47619	0.791288	16.7143		4		4	2	0.1	0.0889076	0.275		4		4	2	0.1	0.81093	0.275									11.1	10.7	3.1	2.1	41	35.1	13.2258	16.7143
748	3	Amaya-Carpio, 2009	2009	fertilizer 100% rate	Ipomoea carnea ssp fistulosa	Glomus intraradices	unstressed	26.3	1.14545	1.16667	0.919643	16		4		4	2	0.1	0.0930135	0.275		4		4	2	0.1	0.0953102	0.275									12.6	11	2.8	2.4	41.2	38.4	14.7143	16
749	1	Bashan et al., 2009	2009		Parkinsonia microphylla	mixed spp. (native + Glomus)	unstressed		0.512048												0.147605	10	1.22076	10	1		-2.11269	0.2	3.74086	10	13.5617	10	1		-1.28793	0.2	4.04762	7.90476
750	2	Bashan et al., 2009	2009		Prosopis articulata	mixed spp. (native + Glomus)	unstressed		1.16418												0.170366	10	0.0864647	10	1		0.678211	0.2	3.31398	10	1.09763	10	1		1.105	0.2	14.8571	12.7619
751	1	Zhao et al., 2009	2009		Camptotheca acuminata	Glomus manihot	unstressed	89	1.15064				4.93	6	5.03	6	1		-0.020081	0.333333	21	6	22.33	6	1		-0.0614086	0.333333	0.97	6	0.97	6	1		0	0.333333	3.59	3.12
752	2	Zhao et al., 2009	2009		Camptotheca acuminata	Glomus versiforme	unstressed	82	1.11859				5.37	6	5.03	6	1		0.0654079	0.333333	47.67	6	22.33	6	1		0.758371	0.333333	1.45	6	0.97	6	1		0.402023	0.333333	3.49	3.12
753	3	Zhao et al., 2009	2009		Camptotheca acuminata	Glomus diaphanum	unstressed	78	1.30128				5.9	6	5.03	6	1		0.159532	0.333333	31.67	6	22.33	6	1		0.349439	0.333333	1.11	6	0.97	6	1		0.134819	0.333333	4.06	3.12
754	4	Zhao et al., 2009	2009		Camptotheca acuminata	Acaulospora mellea	unstressed	93	1.57692				6.4	6	5.03	6	1		0.240878	0.333333	52.33	6	22.33	6	1		0.851639	0.333333	1.54	6	0.97	6	1		0.462242	0.333333	4.92	3.12
755	5	Zhao et al., 2009	2009		Camptotheca acuminata	Acaulospora laevis	unstressed	53	1.14103				5.73	6	5.03	6	1		0.130296	0.333333	34.33	6	22.33	6	1		0.430089	0.333333	1.2	6	0.97	6	1		0.212781	0.333333	3.56	3.12
756	6	Zhao et al., 2009	2009		Camptotheca acuminata	Sclerocystis sinuosa	unstressed	96	1.41026				6	6	5.03	6	1		0.176339	0.333333	35	6	22.33	6	1		0.449417	0.333333	1.26	6	0.97	6	1		0.261571	0.333333	4.4	3.12							Myc synonym is Glomus sinuosum
757	1	de Araujo Diniz et al., 2010	2010	50 ppm P NM	Hevea brasiliensis	Glomus clarum	unstressed	18	1.33411				3.27836	10	2.12667	10	1		0.432788	0.2	0.224237	10	0.137911	10	1		0.486095	0.2									11.7478	8.80573
758	2	de Araujo Diniz et al., 2010	2010	500 ppm P NM	Hevea brasiliensis	Glomus clarum	unstressed	18	0.885186				3.27836	10	2.86012	10	1		0.13648	0.2	0.224237	10	0.176958	10	1		0.23679	0.2									11.7478	13.2716
759	1	Fang et al., 2010	2010		Vitus vinifera	Glomus mosseae	unstressed	60	1.59191					30		30	5	0.1	0.168	0.0186667		30		30	5	0.1	0.27	0.0186667		30		30	5	0.1	0.196	0.0186667	8.66	5.44
760	2	Fang et al., 2010	2010		Vitus vinifera	Glomus intraradices	unstressed	61	1.40625					30		30	5	0.1	0.16	0.0186667		30		30	5	0.1	0.202	0.0186667		30		30	5	0.1	0.314	0.0186667	7.65	5.44
761	3	Fang et al., 2010	2010		Vitus vinifera	Glomus versiforme	unstressed	61	1.34743					30		30	5	0.1	0.107	0.0186667		30		30	5	0.1	0.165	0.0186667		30		30	5	0.1	0.227	0.0186667	7.33	5.44
762	4	Fang et al., 2010	2010		Vitus vinifera	Glomus mosseae + Glomus intraradices	unstressed	65	1.29228					30		30	5	0.1	0.25	0.0186667		30		30	5	0.1	0.643	0.0186667		30		30	5	0.1	0.419	0.0186667	7.03	5.44
763	5	Fang et al., 2010	2010		Vitus vinifera	Glomus mosseae + Glomus versiforme	unstressed	66	1.21691					30		30	5	0.1	0.265	0.0186667		30		30	5	0.1	0.552	0.0186667		30		30	5	0.1	0.493	0.0186667	6.62	5.44
764	6	Fang et al., 2010	2010		Vitus vinifera	Glomus intraradices + Glomus versiforme	unstressed	67	1.15257					30		30	5	0.1	0.281	0.0186667		30		30	5	0.1	0.549	0.0186667		30		30	5	0.1	0.488	0.0186667	6.27	5.44
765	1	Franzini et al., 2010	2010	cv L-1, R1	Phaseolus vulgaris	Glomus intraradices	stressed	11	1.15162												32.7	5	49.6	5	1		-0.416616	0.4									3.19	2.77
766	2	Franzini et al., 2010	2010	cv L-1, R1	Phaseolus vulgaris	Glomus mosseae	stressed	27	0.776173												47.6	5	49.6	5	1		-0.0411581	0.4									2.15	2.77
767	3	Franzini et al., 2010	2010	cv L-1, R2	Phaseolus vulgaris	Glomus intraradices	stressed	17	0.943089												55.3	5	55.9	5	1		-0.0107915	0.4									2.32	2.46
768	4	Franzini et al., 2010	2010	cv L-1, R2	Phaseolus vulgaris	Glomus mosseae	stressed	14	0.906504												48.2	5	55.9	5	1		-0.148205	0.4									2.23	2.46
769	5	Franzini et al., 2010	2010	cv L-2, R1	Phaseolus vulgaris	Glomus intraradices	stressed	18	0.983333												29.9	5	22.5	5	1		0.284343	0.4									2.36	2.4
770	6	Franzini et al., 2010	2010	cv L-2, R1	Phaseolus vulgaris	Glomus mosseae	stressed	6	1.04583												18.6	5	22.5	5	1		-0.190354	0.4									2.51	2.4
771	7	Franzini et al., 2010	2010	cv L-2, R2	Phaseolus vulgaris	Glomus intraradices	stressed	23	0.907749	1.24938	0.707569	9.67581									29.6	5	17.3	5	1		0.537068	0.4									2.46	2.71	5.01	4.01	34.3	38.8	6.84631	9.67581
772	8	Franzini et al., 2010	2010	cv L-2, R2	Phaseolus vulgaris	Glomus mosseae	stressed	20	0.911439	1.40898	0.466449	9.67581									23.1	5	17.3	5	1		0.289126	0.4									2.47	2.71	5.65	4.01	25.5	38.8	4.51327	9.67581
773	9	Franzini et al., 2010	2010	cv L-3, R1	Phaseolus vulgaris	Glomus intraradices	stressed	1	1.01802												30.8	5	65.4	5	1		-0.753008	0.4									2.26	2.22
774	10	Franzini et al., 2010	2010	cv L-3, R1	Phaseolus vulgaris	Glomus mosseae	stressed	16	0.765766												16.4	5	65.4	5	1		-1.38324	0.4									1.7	2.22
775	11	Franzini et al., 2010	2010	cv L-3, R2	Phaseolus vulgaris	Glomus intraradices	stressed	3	0.748936	0.726415	0.959879	7.60377									23.6	5	30.3	5	1		-0.249901	0.4									1.76	2.35	3.85	5.3	28.1	40.3	7.2987	7.60377
776	12	Franzini et al., 2010	2010	cv L-3, R2	Phaseolus vulgaris	Glomus mosseae	stressed	27	0.953191	1.04528	0.773889	7.60377									29.5	5	30.3	5	1		-0.0267574	0.4									2.24	2.35	5.54	5.3	32.6	40.3	5.88448	7.60377
777	13	Franzini et al., 2010	2010	cv L-4, R1	Phaseolus vulgaris	Glomus intraradices	stressed	3	0.93266												33.8	5	69.2	5	1		-0.71654	0.4									2.77	2.97
778	14	Franzini et al., 2010	2010	cv L-4, R1	Phaseolus vulgaris	Glomus mosseae	stressed	7	0.902357												74.7	5	69.2	5	1		0.0764792	0.4									2.68	2.97
779	15	Franzini et al., 2010	2010	cv L-4, R2	Phaseolus vulgaris	Glomus intraradices	stressed	6	0.658088	0.989362	0.484457	9.76596									35.9	5	34.7	5	1		0.0339976	0.4									1.79	2.72	4.65	4.7	22	45.9	4.73118	9.76596
780	16	Franzini et al., 2010	2010	cv L-4, R2	Phaseolus vulgaris	Glomus mosseae	stressed	11	1.03309	1.01489	0.598923	9.76596									40.8	5	34.7	5	1		0.161942	0.4									2.81	2.72	4.77	4.7	27.9	45.9	5.84906	9.76596
781	1	Gonzalez-Dugo, 2010	2010		Agrostis stolonifera	Glomus intraradices	unstressed		1.01697																					3		3	7	0.1	0.093	0.152381	149.8	147.3
782	2	Gonzalez-Dugo, 2010	2010		Agrostis stolonifera	Glomus intraradices	stressed		1.01805																					3		3	7	0.1	0.725	0.152381	67.7	66.5
783	1	Hajiboland et al., 2010	2010	unstressed Behta	Solanum lycopersicum	Glomus intraradices	unstressed	49	1.2379				6.39	4	6.51	4	1		-0.0186052	0.5	58	4	55	4	1		0.0531098	0.5	4.16	4	3.2	4	1		0.262364	0.5	6.14	4.96
784	2	Hajiboland et al., 2010	2010	5 dS m-1 Behta	Solanum lycopersicum	Glomus intraradices	stressed	43	1.39044				6.37	4	4.58	4	1		0.3299	0.5	49	4	33	4	1		0.395313	0.5	3.1	4	2.39	4	1		0.260109	0.5	3.49	2.51
785	3	Hajiboland et al., 2010	2010	10 dS m-1 Behta	Solanum lycopersicum	Glomus intraradices	stressed	34	1.48913				3.59	4	2.04	4	1		0.565202	0.5	19	4	7	4	1		0.998529	0.5	1.71	4	0.59	4	1		1.06413	0.5	1.37	0.92
786	4	Hajiboland et al., 2010	2010	unstressed Piazar	Solanum lycopersicum	Glomus intraradices	unstressed	48	1.64186				6.37	4	6.68	4	1		-0.0475185	0.5	53	4	33	4	1		0.473784	0.5	3.68	4	2.32	4	1		0.461346	0.5	3.53	2.15
787	5	Hajiboland et al., 2010	2010	5 dS m-1 Behta	Solanum lycopersicum	Glomus intraradices	stressed	43	1.65942				6.51	4	6.04	4	1		0.0749354	0.5	68	4	52	4	1		0.268264	0.5	4.55	4	3.33	4	1		0.312155	0.5	4.58	2.76
788	6	Hajiboland et al., 2010	2010	10 dS m-1 Behta	Solanum lycopersicum	Glomus intraradices	stressed	38	2.80882				3.27	4	2.57	4	1		0.240884	0.5	23	4	12	4	1		0.650588	0.5	1.54	4	0.98	4	1		0.451985	0.5	1.91	0.68
789	1	Kamińska et al., 2010	2010	- phytoplasma	Nicotiana tabacum	Glomus mosseae	unstressed		1.07354				4.62871	2	3.86139	2	1		0.181253	1									0.33401	2	0.261742	2	1		0.243814	1	12.7	11.83
790	2	Kamińska et al., 2010	2010	+ phytoplasma strain AY1	Nicotiana tabacum	Glomus mosseae	stressed		1.20833				3.7005	2	4.18317	2	1		-0.122602	1									0.265623	2	0.31042	2	1		-0.155849	1	14.5	12
791	3	Kamińska et al., 2010	2010	+ phytoplasma strain AY1	Nicotiana tabacum	Glomus mosseae	stressed		1.00763				4.05941	2	3.45297	2	1		0.161802	1									0.269282	2	0.26906	2	1		0.000823893	1	13.2	13.1
792	1	Mu et al., 2010	2010	TX	Ardisia crenata	non-native mix	unstressed	88		1.15445	0.840293	6.69241	4.61	6	3.38	6	1		0.310352	0.333333																			0.882	0.764	4.96	5.113	5.62358	6.69241
793	2	Mu et al., 2010	2010	DG	Ardisia crenata	native mix	unstressed	94		1.09314	0.95985	6.5925	4.58	6	4.11	6	1		0.108276	0.333333																			0.845	0.773	5.347	5.096	6.32781	6.5925
794	3	Mu et al., 2010	2010	XS	Ardisia crenata	native mix	unstressed	97		1.01971	0.934611	6.71485	4.21	6	3.39	6	1		0.216633	0.333333																			0.776	0.761	4.87	5.11	6.27577	6.71485
795	4	Mu et al., 2010	2010	EM	Ardisia crenata	native mix	unstressed	98		1.07953	0.903575	6.63494	4.18	6	3.54	6	1		0.166185	0.333333																			0.828	0.767	4.964	5.089	5.99517	6.63494
796	1	Scambato et al., 2010	2010		Prosopis alba	Glomus intraradices	unstressed		1.61493				11.2	20	10.8	20	1		0.0363676	0.1	0.024	20	0.022	20	1		0.0870114	0.1	0.77	20	0.67	20	1		0.139113	0.1	1.082	0.67
797	2	Scambato et al., 2010	2010		Prosopis alba	Glomus intraradices	stressed		9.19355				9.9	20	7.4	20	1		0.291055	0.1	0.007	20	0.021	20	1		-1.09861	0.1	0.22	20	0.71	20	1		-1.17164	0.1	0.57	0.062
798	1	Wang et al., 2010	2010	Zhongmi 1	Cucumis melo	Glomus mosseae	unstressed	66					3.66	3	3.43	3	1		0.0649029	0.666667
799	2	Wang et al., 2010	2010	Zhongmi 5	Cucumis melo	Glomus mosseae	unstressed	69					4.33	3	2.67	3	1		0.483489	0.666667
800	3	Wang et al., 2010	2010	Fenglei	Cucumis melo	Glomus mosseae	unstressed	59					3.66	3	2.47	3	1		0.393245	0.666667
801	4	Wang et al., 2010	2010	Zhongmi 7	Cucumis melo	Glomus mosseae	unstressed	65					4.18	3	1.96	3	1		0.757367	0.666667
802	5	Wang et al., 2010	2010	901	Cucumis melo	Glomus mosseae	unstressed	51					4.1	3	2.56	3	1		0.47098	0.666667
803	6	Wang et al., 2010	2010	908	Cucumis melo	Glomus mosseae	unstressed	55					4.24	3	3.65	3	1		0.149836	0.666667
804	7	Wang et al., 2010	2010	Zaozuixian	Cucumis melo	Glomus mosseae	unstressed	51					6.2	3	4.12	3	1		0.408696	0.666667
805	8	Wang et al., 2010	2010	Fengwei 3	Cucumis melo	Glomus mosseae	unstressed	49					4.14	3	3.07	3	1		0.299018	0.666667
806	9	Wang et al., 2010	2010	Zhongmi 1	Cucumis melo	Glomus versiforme	unstressed	44					3.34	3	3.43	3	1		-0.0265895	0.666667
807	10	Wang et al., 2010	2010	Zhongmi 5	Cucumis melo	Glomus versiforme	unstressed	55					3.71	3	2.67	3	1		0.328953	0.666667
808	11	Wang et al., 2010	2010	Fenglei	Cucumis melo	Glomus versiforme	unstressed	41					3.37	3	2.47	3	1		0.310695	0.666667
809	12	Wang et al., 2010	2010	Zhongmi 7	Cucumis melo	Glomus versiforme	unstressed	49					2.56	3	1.96	3	1		0.267063	0.666667
810	13	Wang et al., 2010	2010	901	Cucumis melo	Glomus versiforme	unstressed	43					3.61	3	2.56	3	1		0.343701	0.666667
811	14	Wang et al., 2010	2010	908	Cucumis melo	Glomus versiforme	unstressed	46					3.79	3	3.65	3	1		0.0376389	0.666667
812	15	Wang et al., 2010	2010	Zaozuixian	Cucumis melo	Glomus versiforme	unstressed	35					4.74	3	4.12	3	1		0.140184	0.666667
813	16	Wang et al., 2010	2010	Fengwei 3	Cucumis melo	Glomus versiforme	unstressed	36					3.55	3	3.07	3	1		0.14527	0.666667
814	1	Wu and Zou, 2010	2010		Citrus tangerine	Glomus mosseae	unstressed	51	1.22727	1.22561			5.97	5	4.87	5	1		0.203653	0.4	14.4	5	9.8	5	1		0.384846	0.4	0.73	5	0.48	5	1		0.419258	0.4	0.27	0.22	2.01	1.64
815	2	Wu and Zou, 2010	2010	15o C	Citrus tangerine	Glomus mosseae	stressed	19	1.25	1.20175			2.04	5	1.39	5	1		0.383646	0.4	5.8	5	4.3	5	1		0.299243	0.4	0.26	5	0.21	5	1		0.213574	0.4	0.15	0.12	1.37	1.14
816	1	Wu et al., 2010	2010		Citrus tangerine	Glomus mosseae	unstressed	68	1.24				18.16	3	12.36	3	1		0.384756	0.666667	0.044	3	0.0355	3	1		0.214657	0.666667	1.69	3	1.3	3	1		0.262364	0.666667	0.31	0.25
817	2	Wu et al., 2010	2010		Citrus tangerine	Glomus mosseae	stressed	41	1.36842				13.83	3	4.79	3	1		1.06031	0.666667	0.033	3	0.01	3	1		1.19392	0.666667	1.38	3	0.25	3	1		1.70838	0.666667	0.26	0.19
818	3	Wu et al., 2010	2010		Citrus tangerine	Paraglomus occultum	unstressed	66	1.28				16.58	3	12.36	3	1		0.293732	0.666667	0.042	3	0.036	3	1		0.154151	0.666667	1.6	3	1.3	3	1		0.207639	0.666667	0.32	0.25
819	4	Wu et al., 2010	2010		Citrus tangerine	Paraglomus occultum	stressed	61	1.36842				14.51	3	4.79	3	1		1.10831	0.666667	0.037	3	0.01	3	1		1.30833	0.666667	1.44	3	0.25	3	1		1.75094	0.666667	0.26	0.19
820	1	Zhu et al., 2010b	2010	25o C	Zea mays	Glomus etunicatum	unstressed	84.8098	1.13914				8.63768	4	6.49275	4	1		0.285447	0.5	0.0634483	4	0.0634483	4	1		0	0.5	1.13253	4	1.02169	4	1		0.102999	0.5	3.68252	3.23272
821	2	Zhu et al., 2010b	2010	15o C	Zea mays	Glomus etunicatum	stressed	79.7667	1.08336				6.26087	4	3.47826	4	1		0.587787	0.5	0.0572414	4	0.0416092	4	1		0.318956	0.5	0.906024	4	0.59759	4	1		0.41616	0.5	2.75527	2.54326
822	3	Zhu et al., 2010b	2010	5o C	Zea mays	Glomus etunicatum	stressed	76.3796	1.28533				3.88406	4	1.56522	4	1		0.908856	0.5	0.0418391	4	0.0181609	4	1		0.834559	0.5	0.626506	4	0.318072	4	1		0.67788	0.5	2.41845	1.88157
823	1	Zhu et al., 2010a	2010		Zea mays	Glomus etunicatum	unstressed	52	1.05469				13	6	10.27	6	1		0.235722	0.333333	124.8	6	124.7	6	1		0.000801603	0.333333	2.6	6	2.27	6	1		0.135732	0.333333	2.7	2.56
824	2	Zhu et al., 2010a	2010	15o C	Zea mays	Glomus etunicatum	stressed	42	0.915929				10.46	6	7.73	6	1		0.30245	0.333333	112.1	6	102.5	6	1		0.0895285	0.333333	2.36	6	1.91	6	1		0.211558	0.333333	2.07	2.26
825	3	Zhu et al., 2010a	2010	5o C	Zea mays	Glomus etunicatum	stressed	36	1.15909				7.36	6	4.23	6	1		0.553858	0.333333	93.8	6	62.2	6	1		0.41081	0.333333	2.2	6	1.51	6	1		0.376348	0.333333	2.04	1.76
826	1	Aghababaei & Raiesi, 2011	2011	Four cultivars, two P treatments combined	Prunus amygdalus	Glomus intraradices	unstressed						90	24	31.4	24	1		1.053	0.0833333									311	24	337	24	1		-0.08029	0.0833333
827	2	Aghababaei & Raiesi, 2011	2011	Four cultivars, two P treatments combined	Prunus amygdalus	Glomus mosseae	unstressed						93.6	24	31.4	24	1		1.09222	0.0833333									304	24	337	24	1		-0.103055	0.0833333
828	1	Bagheri et al., 2011	2011	100% cv Badami-Riz_Zarand	Pistacia vera	Glomus mosseae	unstressed	99.8551					5.38947	5	1.68421	5	1		1.16315	0.4									3.375	5	2.25	5	1		0.405465	0.4
829	2	Bagheri et al., 2011	2011	100% cv Badami-Riz_Zarand	Pistacia vera	Glomus intraradices	unstressed	100.192					3.70526	5	2.31579	5	1		0.470004	0.4									3.3125	5	3.03125	5	1		0.0887281	0.4
830	3	Bagheri et al., 2011	2011	75% cv Badami-Riz_Zarand	Pistacia vera	Glomus mosseae	stressed	93.3574					4.54737	5	1.01053	5	1		1.50408	0.4									3.5	5	1.6875	5	1		0.729515	0.4
831	4	Bagheri et al., 2011	2011	75% cv Badami-Riz_Zarand	Pistacia vera	Glomus intraradices	stressed	99.215					2.61053	5	1.93684	5	1		0.298493	0.4									3.4375	5	2.4375	5	1		0.343772	0.4
832	5	Bagheri et al., 2011	2011	50% cv Badami-Riz_Zarand	Pistacia vera	Glomus mosseae	stressed	95.9083					2.77895	5	1.72632	5	1		0.476083	0.4									2.71875	5	1.71875	5	1		0.458575	0.4
833	6	Bagheri et al., 2011	2011	50% cv Badami-Riz_Zarand	Pistacia vera	Glomus intraradices	stressed	96.2419					2.82105	5	1.38947	5	1		0.708185	0.4									2.21875	5	2.03125	5	1		0.0882926	0.4
834	7	Bagheri et al., 2011	2011	25% cv Badami-Riz_Zarand	Pistacia vera	Glomus mosseae	stressed	77.608					1.47368	5	0.968421	5	1		0.419854	0.4									2.28125	5	0.90625	5	1		0.923164	0.4
835	8	Bagheri et al., 2011	2011	25% cv Badami-Riz_Zarand	Pistacia vera	Glomus intraradices	stressed	74.4191					1.76842	5	1.38947	5	1		0.241162	0.4									2.6875	5	2	5	1		0.295464	0.4
836	9	Bagheri et al., 2011	2011	100% cv Qazvini	Pistacia vera	Glomus mosseae	unstressed	99.019					4.54737	5	1.68421	5	1		0.993252	0.4									4.09375	5	2.25	5	1		0.598531	0.4
837	10	Bagheri et al., 2011	2011	100% cv Qazvini	Pistacia vera	Glomus intraradices	unstressed	95.5873					5.93684	5	2.31579	5	1		0.941427	0.4									4.09375	5	3.03125	5	1		0.300486	0.4
838	11	Bagheri et al., 2011	2011	75% cv Qazvini	Pistacia vera	Glomus mosseae	stressed	98.0548					3.36842	5	1.01053	5	1		1.20397	0.4									4.15625	5	1.6875	5	1		0.901365	0.4
839	12	Bagheri et al., 2011	2011	75% cv Qazvini	Pistacia vera	Glomus intraradices	stressed	99.8947					5.17895	5	1.93684	5	1		0.983543	0.4									4.03125	5	2.4375	5	1		0.503104	0.4
840	13	Bagheri et al., 2011	2011	50% cv Qazvini	Pistacia vera	Glomus mosseae	stressed	88.0357					3.2	5	1.72632	5	1		0.617161	0.4									3.84375	5	1.71875	5	1		0.804851	0.4
841	14	Bagheri et al., 2011	2011	50% cv Qazvini	Pistacia vera	Glomus intraradices	stressed	93.6473					6.18947	5	1.38947	5	1		1.49393	0.4									4.90625	5	2.03125	5	1		0.881859	0.4
842	15	Bagheri et al., 2011	2011	25% cv Qazvini	Pistacia vera	Glomus mosseae	stressed	82.2907					1.76842	5	0.968421	5	1		0.602175	0.4									2.375	5	0.90625	5	1		0.963438	0.4
843	16	Bagheri et al., 2011	2011	25% cv Qazvini	Pistacia vera	Glomus intraradices	stressed	76.0943					2.82105	5	1.38947	5	1		0.708185	0.4									2.4375	5	2	5	1		0.197826	0.4
844	1	Benabdellah et al., 2011	2011		Trifolium repens	Glomus spp.	stressed		2.33594												46.3	5	124.3	5	1		-0.987556	0.4									2.99	1.28							Shoot size reported as fresh weight. N and P content reported as mg plant-1 (not as concentrations)
845	1	Boldt et al., 2011	2011	growth light conditions	Solanum lycopersicon	Glomus mosseae	unstressed	54	1.17873	1.2			8	6	5.32	6	1		0.407968	0.333333	0.077	6	0.037	6	1		0.732888	0.333333	1.41	6	0.71	6	1		0.68608	0.333333	5.21	4.42	0.12	0.1
846	1	Du & He, 2011	2011		Cornus wilsoniana		unstressed	73	2.75294				3.28	5	1.83	5	1		0.583527	0.4	15.82	5	10.83	5	1		0.378955	0.4	1.4	5	0.9	5	1		0.441833	0.4	4.68	1.7
847	1	Echevarría et al., 2011b	2011		Sorghum vulgare	Glomus constrictum + Glomus geosporum + Glomus fasciculatum + Acaulospora scrobiculata	unstressed		2.17219	1.70667				9		9	2	0.1	0.465153	0.122222		9		9	2	0.1	0.723445	0.122222									3.28	1.51	0.359719	0.210773
848	2	Echevarría et al., 2011b	2011		Sorghum vulgare	Glomus sp. (Hoi-like )	unstressed		1.08609	0.764444				9		9	2	0.1	0.249691	0.122222		9		9	2	0.1	0.289179	0.122222									1.64	1.51	0.161124	0.210773
849	3	Echevarría et al., 2011b	2011		Sorghum vulgare	Glomus constrictum + Glomus geosporum + Glomus fasciculatum + Acaulospora scrobiculata	stressed		2.17219	1.70667			4.21908	9	17.0342	9	1		-1.39561	0.222222	274.918	9	344.993	9	1		-0.227053	0.222222									3.28	1.51	0.359719	0.210773
850	4	Echevarría et al., 2011b	2011		Sorghum vulgare	Glomus sp. (Hoi-like )	stressed		1.08609	0.764444			5.38357	9	17.0342	9	1		-1.15187	0.222222	312.896	9	344.993	9	1		-0.0976538	0.222222									1.64	1.51	0.161124	0.210773
851	5	Echevarría et al., 2011b	2011		Sorghum vulgare	Glomus constrictum + Glomus geosporum + Glomus fasciculatum + Acaulospora scrobiculata	stressed		2.17219	1.70667			14.8237	9	12.8407	9	1		0.143607	0.222222	237.574	9	186.668	9	1		0.241149	0.222222									3.28	1.51	0.359719	0.210773
852	6	Echevarría et al., 2011b	2011		Sorghum vulgare	Glomus sp. (Hoi-like )	stressed		1.08609	0.764444			16.2563	9	12.8407	9	1		0.235865	0.222222	210.758	9	186.668	9	1		0.121379	0.222222									1.64	1.51	0.161124	0.210773
853	1	Echevarria et al., 2011a	2011		Sorghum vulgare	native mix	unstressed		2.2	1.71226			35.52	9	17.81	9	1		0.690336	0.222222	634.9	9	307.5	9	1		0.724992	0.222222									3.3	1.5	0.363	0.212
854	2	Echevarria et al., 2011a	2011		Sorghum vulgare	native mix	stressed		2.2	1.71226			4.18	9	17.21	9	1		-1.41518	0.222222	271.3	9	341.1	9	1		-0.22895	0.222222									3.3	1.5	0.363	0.212
855	3	Echevarria et al., 2011a	2011		Sorghum vulgare	Glomus hoi-like	unstressed		0.82	0.754717			19.4	9	17.81	9	1		0.085513	0.222222	376.5	9	307.5	9	1		0.202443	0.222222									1.23	1.5	0.16	0.212
856	4	Echevarria et al., 2011a	2011		Sorghum vulgare	Glomus hoi-like	stressed		0.82	0.754717			5.27	9	17.21	9	1		-1.18346	0.222222	315.7	9	341.1	9	1		-0.0773833	0.222222									1.23	1.5	0.16	0.212
857	1	Huang et al., 2011a	2011		Cucumis melo	Glomus mosseae	unstressed	88	1.78571				15.77	8	11.99	8	1		0.274036	0.25	0.89	8	0.64	8	1		0.329753	0.25	8.84	8	9.3	8	1		-0.0507275	0.25	1.25	0.7
858	2	Huang et al., 2011a	2011		Cucumis melo	Glomus versiforme	unstressed	76	1.67143				15.19	8	11.99	8	1		0.236564	0.25	1.01	8	0.64	8	1		0.456237	0.25	8.81	8	9.3	8	1		-0.054127	0.25	1.17	0.7
859	3	Huang et al., 2011a	2011		Cucumis melo	Glomus intraradices	unstressed	70	1.2				12.54	8	11.99	8	1		0.0448506	0.25	0.82	8	0.64	8	1		0.247836	0.25	8.73	8	9.3	8	1		-0.063249	0.25	0.84	0.7
860	4	Huang et al., 2011a	2011		Cucumis melo	Glomus mosseae	stressed	82	1.72				9.6	8	4	8	1		0.875469	0.25	0.08	8	0.13	8	1		-0.485508	0.25	2.94	8	4.2	8	1		-0.356675	0.25	0.86	0.5
861	5	Huang et al., 2011a	2011		Cucumis melo	Glomus versiforme	stressed	72	1.52				8.85	8	4	8	1		0.794123	0.25	0.12	8	0.13	8	1		-0.0800427	0.25	4	8	4.2	8	1		-0.0487902	0.25	0.76	0.5
862	6	Huang et al., 2011a	2011		Cucumis melo	Glomus intraradices	stressed	65	1.42				7.33	8	4	8	1		0.605681	0.25	0.13	8	0.13	8	1		0	0.25	4.36	8	4.2	8	1		0.0373875	0.25	0.71	0.5
863	1	Huang et al., 2011b	2011		Artemisia annua	Glomus versiforme	unstressed	53		1.19231	0.98958	19.8846	24.65	10	19.3	10	1		0.244672	0.2	533.9	10	411.4	10	1		0.260643	0.2	7.21	10	6.69	10	1		0.0748551	0.2			0.031	0.026	0.61	0.517	19.6774	19.8846
864	2	Huang et al., 2011b	2011		Artemisia annua	Glomus mosseae	unstressed	55		1.26923	1.02409	19.8846	25.7	10	19.3	10	1		0.286386	0.2	714.7	10	411.4	10	1		0.552297	0.2	7.62	10	6.69	10	1		0.130162	0.2			0.033	0.026	0.672	0.517	20.3636	19.8846
865	1	Qiao et al., 2011	2011		Cajanus cajan	Glomus mosseae	unstressed							3		3	4	0.1	0.134	0.216667		3		3	4	0.1	0.08	0.216667
866	2	Qiao et al., 2011	2011		Cajanus cajan	Glomus mosseae	stressed							3		3	4	0.1	0.155	0.216667		3		3	4	0.1	0.143	0.216667
867	1	Wu et al., 2011	2011		Citrus tangerine	Glomus versiforme	unstressed	30	0.902062	1.15608	0.974415	4.39153	8.36	6	6.94	6	1		0.186157	0.333333	1.35	6	1.27	6	1		0.0610877	0.333333	4.7	6	4.45	6	1		0.0546584	0.333333	1.75	1.94	4.37	3.78	18.7	16.6	4.27918	4.39153
868	2	Wu et al., 2011	2011		Citrus tangerine	Glomus mosseae	unstressed	24	1.19588	1.20899	0.991564	4.39153	7.94	6	6.94	6	1		0.134612	0.333333	1.88	6	1.27	6	1		0.392255	0.333333	6.63	6	4.45	6	1		0.398701	0.333333	2.32	1.94	4.57	3.78	19.9	16.6	4.35449	4.39153
869	1	Zhu et al., 2011	2011		Zea mays	Glomus etunicatum	unstressed	42	1.15492				13.88	5	11.12	5	1		0.221704	0.4	156.4	5	125.2	5	1		0.222504	0.4	3.04	5	2.6	5	1		0.156346	0.4	32.13	27.82
870	2	Zhu et al., 2011	2011	35o C	Zea mays	Glomus etunicatum	stressed	39	1.22861				12.95	5	9.33	5	1		0.327861	0.4	117.3	5	92.8	5	1		0.234288	0.4	2.89	5	2.37	5	1		0.198367	0.4	24.99	20.34
871	3	Zhu et al., 2011	2011	40o C	Zea mays	Glomus etunicatum	stressed	37	1.42766				8.04	5	5.35	5	1		0.407333	0.4	88.2	5	55	5	1		0.472274	0.4	2.32	5	1.98	5	1		0.15847	0.4	15.69	10.99
872	1	Arriaga et al., 2012	2012		Lillium sp.	Glomus fasciculatum	unstressed	41.8	1.15385	1.09606	0.954275	10.433	7.8	10	6.9	10	1		0.122602	0.2																	9	7.8	2225	2030	22152	21179	9.95596	10.433
873	1	Bárzana et al., 2012	2012	experiment 1	Zea mays	Glomus intraradices	unstressed	74													56.7248	6	61.76	6	1		-0.0850432	0.333333
874	2	Bárzana et al., 2012	2012	experiment 1	Zea mays	Glomus intraradices	stressed	73													43.6861	6	36.2136	6	1		0.187596	0.333333
875	3	Bárzana et al., 2012	2012	experiment 1	Solanum lycopersicum	Glomus intraradices	unstressed	68													234.127	6	173.28	6	1		0.300952	0.333333
876	4	Bárzana et al., 2012	2012	experiment 1	Solanum lycopersicum	Glomus intraradices	stressed	70													123.016	6	121.693	6	1		0.0108109	0.333333
877	1	Baslam et al., 2012	2012	harvest 1, ambient CO2	Medicago sativa	Glomus intraradices + Glomus mosseae	unstressed	15.4377	1.54545				13.84	3	15.33	3	1		-0.102249	0.666667	137.16	3	150.9	3	1		-0.0954692	0.666667	2.7	3	2.51	3	1		0.072969	0.666667	0.17	0.11
878	2	Baslam et al., 2012	2012	harvest 2, ambient CO2	Medicago sativa	Glomus intraradices + Glomus mosseae	unstressed	50.6101	2.47222				20.25	3	14.13	3	1		0.359855	0.666667	202.12	3	152.91	3	1		0.279012	0.666667	3.39	3	2.6	3	1		0.265318	0.666667	1.78	0.72
879	3	Baslam et al., 2012	2012	harvest 3, ambient CO2	Medicago sativa	Glomus intraradices + Glomus mosseae	unstressed	50.2918	1.23364				14.37	3	14.37	3	1		0	0.666667	141.96	3	137.72	3	1		0.0303227	0.666667	2.64	3	2.59	3	1		0.019121	0.666667	2.64	2.14
880	4	Baslam et al., 2012	2012	harvest 2, elevated CO2	Medicago sativa	Glomus intraradices + Glomus mosseae	unstressed	40.5836	1.61053				31.29	3	22.66	3	1		0.322697	0.666667	250.83	3	161.98	3	1		0.437303	0.666667	4.28	3	2.81	3	1		0.420769	0.666667	1.53	0.95
881	5	Baslam et al., 2012	2012	harvest 3, elevated CO2	Medicago sativa	Glomus intraradices + Glomus mosseae	unstressed	56.0212	1.17747				20.99	3	25.87	3	1		-0.209038	0.666667	134.65	3	195.51	3	1		-0.372933	0.666667	2.42	3	3.33	3	1		-0.319205	0.666667	3.45	2.93
882	1	Birhane et al., 2012	2012		Boswellia papyrifera	Glomus spp.	stressed	32	2.94872				5.18796	11	3.20483	11	1		0.481682	0.181818	0.294	11	0.1925	11	1		0.423484	0.181818	4.7995	11	3.33591	11	1		0.363766	0.181818	23	7.8
883	2	Birhane et al., 2012	2012		Boswellia papyrifera	Glomus spp.	unstressed	13	1.56863				3.12869	11	3.49536	11	1		-0.110822	0.181818	0.417	11	0.337	11	1		0.213003	0.181818	3.59496	11	4.74353	11	1		-0.277248	0.181818	16	10.2
884	1	Campanelli et al., 2012	2012	Concerto F1 variety	Cynara cardunculus	Glomus viscosum	unstressed	46.5	1.45455												422.9	5	393.9	5	1		0.0710387	0.4									1.6	1.1
885	2	Campanelli et al., 2012	2012	Opal F1 variety	Cynara cardunculus	Glomus viscosum	unstressed	59.5	1.85714												465.2	5	412.2	5	1		0.120959	0.4									2.6	1.4
886	3	Campanelli et al., 2012	2012	Madrigal F1 variety	Cynara cardunculus	Glomus viscosum	unstressed	63	1.72727												465.1	5	412.2	5	1		0.120744	0.4									1.9	1.1
887	1	El-Mesbahi et al., 2012	2012	level 0 of extra K+	Zea mays	Glomus intraradices	unstressed	73													80.2102	5	76.023	5	1		0.0536146	0.4																	Midpoint of reported range of colonization
888	2	El-Mesbahi et al., 2012	2012	level 0 of extra K+	Zea mays	Glomus intraradices	stressed	64													52.2988	5	17.9293	5	1		1.07054	0.4
889	3	El-Mesbahi et al., 2012	2012	level 1 of extra K+	Zea mays	Glomus intraradices	unstressed	73													48.9997	5	36.9664	5	1		0.281804	0.4																	Midpoint of reported range of colonization
890	4	El-Mesbahi et al., 2012	2012	level 1 of extra K+	Zea mays	Glomus intraradices	stressed	73													32.5703	5	25.6609	5	1		0.238435	0.4																	Midpoint of reported range of colonization
891	5	El-Mesbahi et al., 2012	2012	level 2 of extra K+	Zea mays	Glomus intraradices	unstressed	82													49.5051	5	38.3842	5	1		0.25443	0.4
892	6	El-Mesbahi et al., 2012	2012	level 2 of extra K+	Zea mays	Glomus intraradices	stressed	73													36.6928	5	34.9274	5	1		0.04931	0.4																	Midpoint of reported range of colonization
893	1	Fang et al., 2012	2012		Vitis vinifera cv Red Globe	Glomus mosseae	unstressed		1.68067	3.13699				10		10	3	0.1	0.285926	0.08		10		10	3	0.1	0.281243	0.08		10		10	3	0.1	0.168732	0.08	14	8.33	4.58	1.46
894	2	Fang et al., 2012	2012		Vitis vinifera cv Red Globe	Glomus intraradices	unstressed		1.30852	1.13699				10		10	3	0.1	0.199675	0.08		10		10	3	0.1	-0.000701705	0.08		10		10	3	0.1	-0.147765	0.08	10.9	8.33	1.66	1.46
895	3	Fang et al., 2012	2012		Vitis vinifera cv Red Globe	Glomus versiforme	unstressed		1.45618	1.17123				10		10	3	0.1	0.323515	0.08		10		10	3	0.1	0.158351	0.08		10		10	3	0.1	0.0749685	0.08	12.13	8.33	1.71	1.46
896	1	Han et al., 2012	2012	GMA	Cucumis sativus	Glomus mosseae	unstressed	57	1.30275	1.18182	0.926942	18.0909	18.6	3	13.37	3	1		0.330148	0.666667	0.1	3	0.04	3	1		0.916291	0.666667	6.26	3	4.09	3	1		0.425635	0.666667	1.42	1.09	0.13	0.11	2.18	1.99	16.7692	18.0909
897	2	Han et al., 2012	2012	GMS	Cucumis sativus	Glomus mosseae	unstressed	49	1.22018	1.09091	0.990369	18.0909	14.87	3	13.37	3	1		0.106332	0.666667	0.05	3	0.04	3	1		0.223144	0.666667	5.13	3	4.09	3	1		0.226561	0.666667	1.33	1.09	0.12	0.11	2.15	1.99	17.9167	18.0909
898	3	Han et al., 2012	2012	GMH	Cucumis sativus	Glomus mosseae	unstressed	39	1.02752	1.36364	0.943384	18.0909	14.54	3	13.37	3	1		0.0838901	0.666667	0.04	3	0.04	3	1		0	0.666667	4.3	3	4.09	3	1		0.0500701	0.666667	1.12	1.09	0.15	0.11	2.56	1.99	17.0667	18.0909
899	4	Han et al., 2012	2012		Cucumis sativus	Glomus versiforme	unstressed	34	1	1	1.1407	18.0909	14.06	3	13.37	3	1		0.0503205	0.666667	0.06	3	0.04	3	1		0.405465	0.666667	4.19	3	4.09	3	1		0.0241558	0.666667	1.09	1.09	0.11	0.11	2.27	1.99	20.6364	18.0909
900	1	Lee et al., 2012	2012		Lolium perenne	Glomus intraradices	unstressed	52	0.934718					5		5	5	0.1	0.091	0.112																	3.15	3.37
901	2	Lee et al., 2012	2012		Lolium perenne	Glomus intraradices	stressed	44	1.38071					5		5	4	0.1	1.533	0.13																	2.72	1.97
902	1	Mrnka et al., 2012	2012		Populus nigra	Glomus intraradices	stressed							10		10	2	0.1	-0.067	0.11		10		10	2	0.1	-0.364	0.11
903	1	Rubí et al., 2012	2012		Lilium	Glomus fasciculatum	unstressed	42	1.15385	1.09606	0.954275	10.433	7.8	30	6.9	30	1		0.122602	0.0666667																	9	7.8	2225	2030	22152	21179	9.95596	10.433	Data is average of three phosphorus treatments
904	1	Zhu et al., 2012	2012		Zea mays	Glomus etunicatum	unstressed	42	1.08				11.69	3	10.1	3	1		0.146198	0.666667	149.5	3	148.8	3	1		0.00469327	0.666667	2.49	3	2.31	3	1		0.0750352	0.666667	2.7	2.5
905	2	Zhu et al., 2012	2012		Zea mays	Glomus etunicatum	stressed	33	1.28571				8.84	3	6.76	3	1		0.268264	0.666667	118.5	3	95	3	1		0.221036	0.666667	2.05	3	1.76	3	1		0.152526	0.666667	1.8	1.4
906	1	Aroca et al., 2013	2013	0 mM NaCl	Lactuca sativa	Glomus intraradices	unstressed	69.8537	1.89552												73.4127	5	49.7776	5	1		0.38853	0.4									2.54	1.34
907	2	Aroca et al., 2013	2013	40 mM NaCl	Lactuca sativa	Glomus intraradices	stressed	56.3902	3.10526												70.639	5	33.2507	5	1		0.753509	0.4									1.77	0.57
908	3	Aroca et al., 2013	2013	80 mM NaCl	Lactuca sativa	Glomus intraradices	stressed	41.1707	3.59524												41.5198	5	25.5829	5	1		0.484248	0.4									1.51	0.42
909	1	Estrada et al., 2013a	2013	100 mM NaCl EEZ58 strain	Zea mays	Rhizophagus intraradices EEZ58 strain	stressed	84.3	0.859079												8.72414	5	11.5172	5	1		-0.277752	0.4									3.17	3.69
910	1	Estrada et al., 2013a	2013	66 mM NaCl EEZ58 strain	Zea mays	Rhizophagus intraradices EEZ58 strain	stressed	88.7	0.888608												13.7931	5	13.7931	5	1		0	0.4									3.51	3.95
911	1	Estrada et al., 2013a	2013	0 mM NaCl EEZ58 strain	Zea mays	Rhizophagus intraradices EEZ58 strain	unstressed	67	0.960298												21.5517	5	23.6207	5	1		-0.0916672	0.4									3.87	4.03
912	2	Estrada et al., 2013a	2013	66mM NaCl Ri CdG strain	Zea mays	Rhizophagus intraradices Ri CdG strain	stressed	19.7	1.16962												16.7931	5	13.7931	5	1		0.1968	0.4									4.62	3.95
913	2	Estrada et al., 2013a	2013	100 mM NaCl Ri CdG strain	Zea mays	Rhizophagus intraradices Ri CdG strain	stressed	23	1.1355												15.6552	5	11.5172	5	1		0.306956	0.4									4.19	3.69
914	2	Estrada et al., 2013a	2013	0 mM NaCl Ri CdG strain	Zea mays	Rhizophagus intraradices Ri CdG strain	unstressed	21	1.25806												24.9655	5	23.6207	5	1		0.0553726	0.4									5.07	4.03
915	3	Estrada et al., 2013a	2013	100 mM NaCl Sc CdG	Zea mays	Septoglomus claroideum	stressed	58.7	0.785908												14.2069	5	11.5172	5	1		0.209882	0.4									2.9	3.69
916	3	Estrada et al., 2013a	2013	66 mM NaCl Sc CdG	Zea mays	Septoglomus claroideum	stressed	62.7	0.921519												16.6897	5	13.7931	5	1		0.19062	0.4									3.64	3.95
917	3	Estrada et al., 2013a	2013	0 mM NaCl Sc CdG	Zea mays	Septoglomus claroideum	unstressed	35	0.937965												30.0345	5	23.6207	5	1		0.240223	0.4									3.78	4.03
918	4	Estrada et al., 2013a	2013	66 mM NaCl Ce CdG	Zea mays	Claroideglomus etunicatum	stressed	65.3	1.30886												19.1724	5	13.7931	5	1		0.329304	0.4									5.17	3.95
919	4	Estrada et al., 2013a	2013	100 mM NaCl Ce CdG	Zea mays	Claroideglomus etunicatum	stressed	77.3	1.25203												16.7931	5	11.5172	5	1		0.377123	0.4									4.62	3.69
920	4	Estrada et al., 2013a	2013	0 mM NaCl Ce CdG	Zea mays	Claroideglomus etunicatum	unstressed	62	1.23325												26.3103	5	23.6207	5	1		0.107839	0.4									4.97	4.03
921	1	Estrada et al., 2013b	2013	100 mM NaCl collection strain EEZ 195	Zea mays	Glomus intraradices CdG strain	stressed	84.507	0.85												8.35247	5	11.1264	5	1		-0.286763	0.4									3.13846	3.69231
922	1	Estrada et al., 2013b	2013	66 mM NaCl collection strain EEZ 195	Zea mays	Glomus intraradices CdG strain	stressed	90.1408	0.894737												13.7256	5	13.8884	5	1		-0.0117928	0.4									3.53077	3.94615
923	1	Estrada et al., 2013b	2013	0 mM NaCl collection strain EEZ 195	Zea mays	Glomus intraradices CdG strain	unstressed	67.6056	0.971429												21.5751	5	23.4309	5	1		-0.0825167	0.4									3.92308	4.03846
924	2	Estrada et al., 2013b	2013	66 mM NaCl CdG native strain	Zea mays	Glomus intraradices Zaidin strain	stressed	19.7183	1.16959												16.6896	5	13.8884	5	1		0.183732	0.4									4.61538	3.94615
925	2	Estrada et al., 2013b	2013	100 mM NaCl CdG native strain	Zea mays	Glomus intraradices Zaidin strain	stressed	23.2394	1.13125												15.2302	5	11.1264	5	1		0.313958	0.4									4.17692	3.69231
926	2	Estrada et al., 2013b	2013	0 mM NaCl CdG native strain	Zea mays	Glomus intraradices Zaidin strain	unstressed	21.1268	1.25714												24.9329	5	23.4309	5	1		0.0621344	0.4									5.07692	4.03846
927	1	Gong et al., 2013	2013		Sophora davidii	Glomus constrictum	unstressed+drought-stressed combined	79	1.31461				6.4	5	4.77	5	1		0.293952	0.4	68	5	49	5	1		0.327687	0.4	1.47	5	1.52	5	1		-0.0334479	0.4	1.17	0.89
928	2	Gong et al., 2013	2013		Sophora davidii	Glomus mosseae	unstressed+drought-stressed combined	66.5	1.19101				5.62	5	4.77	5	1		0.163985	0.4	61	5	49	5	1		0.219054	0.4	1.5	5	1.52	5	1		-0.0132452	0.4	1.06	0.89
929	1	Lucio et al., 2013	2013	unstressed	Cucumis melo	Glomus clarum + Glomus intraradices	unstressed	51	1.74427	0.954329	0.909162	22.5845		4		4	3	0.1	0.181	0.2		4		4	3	0.1	0.212	0.2		4		4	3	0.1	0.069	0.2	4.57	2.62	1.518	1.59064	31.169	35.9239	20.533	22.5845	Leaf N and P is average of values reported separately for older and younger leaves
930	2	Lucio et al., 2013	2013	1.5 dS m-1	Cucumis melo	Glomus clarum + Glomus intraradices	stressed	57	1.13559	0.931953	1.08233	22.606		4		4	3	0.1	0.048	0.2		4		4	3	0.1	0.178	0.2		4		4	3	0.1	0.048	0.2	4.02	3.54	1.27791	1.37122	31.2669	30.9978	24.4671	22.606	Leaf N and P is average of values reported separately for older and younger leaves
931	3	Lucio et al., 2013	2013	3.0 dS m-1	Cucumis melo	Glomus clarum + Glomus intraradices	stressed	45	1.2356	1.78496	0.726531	33.1008		4		4	3	0.1	0.067	0.2		4		4	3	0.1	0.122	0.2		4		4	3	0.1	0.061	0.2	2.36	1.91	1.76175	0.986997	42.3679	32.6704	24.0488	33.1008	Leaf N and P is average of values reported separately for older and younger leaves
932	4	Lucio et al., 2013	2013	4.5 dS m-1	Cucumis melo	Glomus clarum + Glomus intraradices	stressed	34	1.10494	0.917211	1.13099	18.0461		4		4	3	0.1	0.316	0.2		4		4	3	0.1	0.234	0.2		4		4	3	0.1	0.162	0.2	1.79	1.62	1.66272	1.81279	33.9359	32.7139	20.4099	18.0461	Leaf N and P is average of values reported separately for older and younger leaves
933	1	Mirzaei & Fazeli, 2013	2013	unstressed	Acacia albida	Glomus mosseae	unstressed	67	2.63063				5.35	20	3.93	20	1		0.308457	0.1	0.04	20	0.032	20	1		0.223144	0.1	1.27	20	1.09	20	1		0.152839	0.1	2.92	1.11
934	2	Mirzaei & Fazeli, 2013	2013	drought 75%	Acacia albida	Glomus mosseae	stressed	50	2.41667				6.49	20	1.79	20	1		1.28805	0.1	0.028	20	0.022	20	1		0.241162	0.1	0.95	20	0.68	20	1		0.334369	0.1	2.32	0.96
935	3	Mirzaei & Fazeli, 2013	2013	drought 50%	Acacia albida	Glomus mosseae	stressed	47	1.79464				2.3	20	2.43	20	1		-0.0549821	0.1	0.017	20	0.016	20	1		0.0606246	0.1	0.5	20	0.53	20	1		-0.0582689	0.1	2.01	1.12
936	4	Mirzaei & Fazeli, 2013	2013	drought 25%	Acacia albida	Glomus mosseae	stressed	40	1.16071				0.64	20	0.75	20	1		-0.158605	0.1	0.005	20	0.004	20	1		0.223144	0.1	0.26	20	0.18	20	1		0.367725	0.1	0.65	0.56
937	1	Mortimer et al., 2013	2013	without Rhizobium	Acacia cyclops	Glomus mosseae	unstressed	22	1.86957	10.2	0.522876	1.2	5.46	10	3.42	10	1		0.467808	0.2																	0.86	0.46	1.02	0.1	0.64	0.12	0.627451	1.2
938	2	Mortimer et al., 2013	2013	with Rhizobium	Acacia cyclops	Glomus mosseae	unstressed	13	2.48421	6.88889	0.909677	1.66667	8.71	10	4.85	10	1		0.585493	0.2																	2.36	0.95	0.62	0.09	0.94	0.15	1.51613	1.66667
939	1	Nagarathna et al., 2013	2013	P0	Helianthus annuus	Glomus fasciculatum	unstressed														690	1	585	1	1		0.16508	2	19.7	1	16.9	1	1		0.153305	2
940	2	Nagarathna et al., 2013	2013	P1	Helianthus annuus	Glomus fasciculatum	unstressed														685	1	565	1	1		0.192593	2	19.57	1	16.36	1	1		0.179158	2
941	3	Nagarathna et al., 2013	2013	P2	Helianthus annuus	Glomus fasciculatum	unstressed														675	1	560	1	1		0.186776	2	19.31	1	16.23	1	1		0.173762	2
942	4	Nagarathna et al., 2013	2013	75% P0	Helianthus annuus	Glomus fasciculatum	stressed														565	1	490	1	1		0.14242	2	16.36	1	14.36	1	1		0.130393	2
943	5	Nagarathna et al., 2013	2013	75% P1	Helianthus annuus	Glomus fasciculatum	stressed														615	1	525	1	1		0.158224	2	17.7	1	15.29	1	1		0.146366	2
944	6	Nagarathna et al., 2013	2013	75% P2	Helianthus annuus	Glomus fasciculatum	stressed														620	1	530	1	1		0.156842	2	17.83	1	15.43	1	1		0.144569	2
945	7	Nagarathna et al., 2013	2013	60% P0	Helianthus annuus	Glomus fasciculatum	stressed														625	1	485	1	1		0.253603	2	17.97	1	14.23	1	1		0.233351	2
946	8	Nagarathna et al., 2013	2013	60% P1	Helianthus annuus	Glomus fasciculatum	stressed														810	1	485	1	1		0.512885	2	18.9	1	14.23	1	1		0.28381	2
947	9	Nagarathna et al., 2013	2013	60% P2	Helianthus annuus	Glomus fasciculatum	stressed														640	1	510	1	1		0.227057	2	18.5	1	14.89	1	1		0.217081	2
948	1	Nowak & Nowak, 2013	2013	350 ppm CO2	Pelargonium bortorum	Glomus mix	unstressed	49	0.905512												99.87	20	83.39	20	1		0.180341	0.1	2.04	20	1.69	20	1		0.188221	0.1	1.15	1.27
949	2	Nowak & Nowak, 2013	2013	1000 ppm CO2	Pelargonium bortorum	Glomus mix	unstressed	97	1.28												107.59	20	112.82	20	1		-0.0474659	0.1	1.96	20	2.1	20	1		-0.0689929	0.1	1.6	1.25
950	3	Nowak & Nowak, 2013	2013	350 ppm CO2	Osteospermum ecklonis	Glomus mix	unstressed	31	1.20588												56.3	20	46.19	20	1		0.197931	0.1	0.71	20	0.54	20	1		0.273696	0.1	0.41	0.34
951	4	Nowak & Nowak, 2013	2013	1000 ppm CO2	Osteospermum ecklonis	Glomus mix	unstressed	27	1.27273												61.95	20	28.42	20	1		0.779234	0.1	0.77	20	0.33	20	1		0.847298	0.1	0.56	0.44
952	1	Tanwar et al.,2013	2013		Apium graveolens	Funneliformis mosseae	unstressed	97.41	4.30921	2.18824	0.828293	9.41176	47.46	5	28.3	5	1		0.517025	0.4																	13.1	3.04	0.186	0.085	1.45	0.8	7.7957	9.41176
953	2	Tanwar et al.,2013	2013		Apium graveolens	Acaulospora laevis	unstressed	93.1	2.47368	1.92941	1.01715	9.41176	40.7	5	28.3	5	1		0.363366	0.4																	7.52	3.04	0.164	0.085	1.57	0.8	9.57317	9.41176
954	3	Tanwar et al.,2013	2013		Apium graveolens	Funneliformis mosseae + Acaulospora laevis	unstressed	91.94	2.80263	2.16471	0.779552	9.41176	41.52	5	28.3	5	1		0.383313	0.4																	8.52	3.04	0.184	0.085	1.35	0.8	7.33696	9.41176
955	4	Tanwar et al.,2013	2013	+Trichoderma viride	Apium graveolens	Funneliformis mosseae	unstressed	73.51	1.60848	1.27419	0.915612	8.70968	37.5	5	30.92	5	1		0.192938	0.4																	12.9	8.02	0.158	0.124	1.26	1.08	7.97468	8.70968
956	5	Tanwar et al.,2013	2013	+Trichoderma viride	Apium graveolens	Acaulospora laevis	unstressed	60.78	0.605985	0.935484	1.53416	8.70968	42.5	5	30.92	5	1		0.318101	0.4																	4.86	8.02	0.116	0.124	1.55	1.08	13.3621	8.70968
957	6	Tanwar et al.,2013	2013	+Trichoderma viride	Apium graveolens	Funneliformis mosseae + Acaulospora laevis	unstressed	97.41	0.704489	1.30645	1.14815	8.70968	45.62	5	30.92	5	1		0.388943	0.4																	5.65	8.02	0.162	0.124	1.62	1.08	10	8.70968
958	7	Tanwar et al.,2013	2013	+Pseudomonas fluorescens	Apium graveolens	Funneliformis mosseae	unstressed	97.42	1.25	1.76812	0.904918	8.33333	52.83	5	41.22	5	1		0.248156	0.4																	14	11.2	0.244	0.138	1.84	1.15	7.54098	8.33333
959	8	Tanwar et al.,2013	2013	+Pseudomonas fluorescens	Apium graveolens	Acaulospora laevis	unstressed	82.7	0.401786	0.710145	1.66531	8.33333	28.68	5	41.22	5	1		-0.362724	0.4																	4.5	11.2	0.098	0.138	1.36	1.15	13.8776	8.33333
960	9	Tanwar et al.,2013	2013	+Pseudomonas fluorescens	Apium graveolens	Funneliformis mosseae + Acaulospora laevis	unstressed	95.97	0.955357	1.55072	1.05421	8.33333	55.98	5	41.22	5	1		0.306071	0.4																	10.7	11.2	0.214	0.138	1.88	1.15	8.78505	8.33333
961	10	Tanwar et al.,2013	2013	+Trichoderma viride+Pseudomonas fluorescens	Apium graveolens	Funneliformis mosseae	unstressed	64.4	0.822785	0.954545	1.00605	9.54545	52.34	5	30.06	5	1		0.554566	0.4																	3.9	4.74	0.126	0.132	1.21	1.26	9.60317	9.54545
962	11	Tanwar et al.,2013	2013	+Trichoderma viride+Pseudomonas fluorescens	Apium graveolens	Acaulospora laevis	unstressed	71.01	0.951477	0.939394	0.684332	9.54545	28.46	5	30.06	5	1		-0.0546958	0.4																	4.51	4.74	0.124	0.132	0.81	1.26	6.53226	9.54545
963	12	Tanwar et al.,2013	2013	+Trichoderma viride+Pseudomonas fluorescens	Apium graveolens	Funneliformis mosseae + Acaulospora laevis	unstressed	95.92	2.8903	1.68182	0.849421	9.54545	54.24	5	30.06	5	1		0.590223	0.4																	13.7	4.74	0.222	0.132	1.8	1.26	8.10811	9.54545
964	1	Tian et al., 2013	2013		Plukenetia volubilis	Glomus versiforme	unstressed	27.4387					13.1721	5	11.7201	5	1		0.116792	0.4	0.332199	5	0.313846	5	1		0.0568328	0.4
965	2	Tian et al., 2013	2013		Plukenetia volubilis	Glomus versiforme	stressed	20.9044					10.7014	5	9.92454	5	1		0.0753601	0.4	0.237476	5	0.232329	5	1		0.0219113	0.4
966	3	Tian et al., 2013	2013		Plukenetia volubilis	Paraglomus occultum	unstressed	11.0997					11.7083	5	11.7201	5	1		-0.00101227	0.4	0.316601	5	0.313846	5	1		0.0087398	0.4
967	4	Tian et al., 2013	2013		Plukenetia volubilis	Paraglomus occultum	stressed	7.1318					9.80444	5	9.92454	5	1		-0.0121744	0.4	0.216202	5	0.232329	5	1		-0.0719423	0.4
968	5	Tian et al., 2013	2013		Plukenetia volubilis	Glomus versiforme + Paraglomus occultum	unstressed	42.1972					15.0807	5	11.7201	5	1		0.252108	0.4	0.326441	5	0.313846	5	1		0.039346	0.4
969	6	Tian et al., 2013	2013		Plukenetia volubilis	Glomus versiforme + Paraglomus occultum	stressed	37.8191					11.684	5	9.92454	5	1		0.163214	0.4	0.23171	5	0.232329	5	1		-0.00267077	0.4
970	1	Abdel-Fattah et al., 2014	2014	0.0 KH2PO4	Glycine max	Glomus constrictum	unstressed	97.5	1.74383	1.76471	0.6375	16.4706	10.61	5	7.9	5	1		0.294934	0.4	0.192	5	0.124	5	1		0.437214	0.4	7.24	5	5.054	5	1		0.359441	0.4	5.65	3.24	0.3	0.17	3.15	2.8	10.5	16.4706
971	2	Abdel-Fattah et al., 2014	2014	0.5 KH2PO4	Glycine max	Glomus constrictum	unstressed	88	1.29735	1.45455	0.761824	13.4545	10.56	5	8.61	5	1		0.204149	0.4	0.188	5	0.13	5	1		0.368908	0.4	7.121	5	5.362	5	1		0.283711	0.4	6.37	4.91	0.32	0.22	3.28	2.96	10.25	13.4545
972	1	Campanelli et al., 2014	2014		Cynara cardunculus var. scolymus	Glomus viscosum	unstressed	48.6667	3.2													10		10	3	0.1	0.392087	0.08									1.6	0.5							Root colonization levels at 30, 60 and 90 d averaged
973	2	Campanelli et al., 2014	2014		Cynara cardunculus var. scolymus	Glomus intraradices	unstressed	39.3333	2.6													10		10	3	0.1	0.313108	0.08									1.3	0.5							Root colonization levels at 30, 60 and 90 d averaged
974	1	Chen et al., 2014	2014	PAR 50-2000 μmol m-2 s-1	Iris sp.	Glomus intraradices	unstressed		1.25581	1.45988	0.749872	13.7439		3		3	13	0.1	0.159395	0.112821		3		3	13	0.1	0.0763345	0.112821		3		3	13	0.1	-0.130518	0.112821	4.04494	3.22097	3.84945	2.63684	39.6731	36.2404	10.3062	13.7439
975	2	Chen et al., 2014	2014	PAR 50-2000 μmol m-2 s-1	Iris sp.	Glomus mosseae	unstressed		1.39535	1.79093	0.604148	13.7439		3		3	13	0.1	0.266874	0.112821		3		3	13	0.1	0.159013	0.112821		3		3	13	0.1	-0.260168	0.112821	4.49438	3.22097	4.72238	2.63684	39.2115	36.2404	8.30334	13.7439
976	1	Dashtebani et al., 2014	2014	0 mM NaCl	Puccinellia distans	Claroideoglomus etunicatum	unstressed	46.7342	1.1315				6.5	4	5.8125	4	1		0.111791	0.5	0.794932	4	0.249997	4	1		1.15681	0.5	1.32166	4	1.45295	4	1		-0.094708	0.5	210.093	185.676
977	2	Dashtebani et al., 2014	2014	50 mM NaCl	Puccinellia distans	Claroideoglomus etunicatum	stressed	28.491	1.12147				7.29167	4	7.29167	4	1		0	0.5	0.424941	4	0.365571	4	1		0.150489	0.5	1.99562	4	1.74179	4	1		0.136041	0.5	205.824	183.531
978	3	Dashtebani et al., 2014	2014	200 mM NaCl	Puccinellia distans	Claroideoglomus etunicatum	stressed	18.2432	1.22183				8.85417	4	7.4375	4	1		0.174353	0.5	0.246023	4	0.142921	4	1		0.543136	0.5	1.58862	4	0.993435	4	1		0.469453	0.5	231.478	189.453
979	1	Goicoechea et al., 2014	2014	ambient CO2	Medicago sativa	Glomus intraradices + Glomus mosseae	unstressed	80	1.51818					3		3	2	0.1	0.124	0.366667		3		3	2	0.1	0.247	0.366667									1.67	1.1
980	2	Goicoechea et al., 2014	2014	elevated CO2	Medicago sativa	Glomus intraradices + Glomus mosseae	unstressed	64	1.25					3		3	2	0.1	0.083	0.366667		3		3	2	0.1	0.106	0.366667									1.9	1.52
981	1	Hao et al., 2014	2014	0 mg kg-1 P	Zea mays	Glomus mosseae	unstressed	78.4765													64.9755	3	56.5086	3	1		0.139618	0.666667	2.9881	3	2.87698	3	1		0.0378936	0.666667
982	2	Hao et al., 2014	2014	250 mg kg-1 P	Zea mays	Glomus mosseae	unstressed	85.2496													77.1669	3	67.2571	3	1		0.137448	0.666667	3.3373	3	3.14683	3	1		0.0587684	0.666667
983	3	Hao et al., 2014	2014	5 0 mg kg-1 P	Zea mays	Glomus mosseae	unstressed	95.0749													58.5449	3	53.9553	3	1		0.0816387	0.666667	2.87302	3	2.15476	3	1		0.287682	0.666667
984	4	Hao et al., 2014	2014	10 0 mg kg-1 P	Zea mays	Glomus mosseae	unstressed	94.0274													54.0991	3	40.0433	3	1		0.300856	0.666667	2.5873	3	1.4246	3	1		0.596722	0.666667
985	5	Hao et al., 2014	2014	all four P levels	Zea mays	Glomus mosseae	unstressed		1.31677	1.16667			12.12	12	10.8	12	1		0.115311	0.166667																	2.12	1.61	0.77	0.66
986	1	Li et al., 2014	2014	wt unstressed	Hordeum vulgare	Glomus intraradices	unstressed	46	0.979567				10.44	4	9.5	4	1		0.0943528	0.5	0.205	4	0.134	4	1		0.42517	0.5	1.03	4	1.07	4	1		-0.0380998	0.5	1.582	1.615	2.865	2.268
987	2	Li et al., 2014	2014	brb unstressed	Hordeum vulgare	Glomus intraradices	unstressed	46	1.39266				12.39	4	8.44	4	1		0.383907	0.5	0.155	4	0.135	4	1		0.13815	0.5	1.09	4	0.95	4	1		0.137471	0.5	1.025	0.736	2.677	1.228
988	3	Li et al., 2014	2014	wt drought	Hordeum vulgare	Glomus intraradices	stressed	49	0.975124				14.51	4	11.45	4	1		0.236848	0.5	0.153	4	0.126	4	1		0.194156	0.5	1.26	4	1.04	4	1		0.191891	0.5	0.392	0.402	2.666	1.936
989	4	Li et al., 2014	2014	brb drought	Hordeum vulgare	Glomus intraradices	stressed	62	2.976				13.33	4	6.78	4	1		0.67604	0.5	0.17	4	0.063	4	1		0.992664	0.5	1.17	4	0.88	4	1		0.284837	0.5	0.372	0.125	3.197	1.184
990	1	Lu et al., 2014	2014	female 0 mM salt	Populus tomentosa	Glomus contrictum	unstressed	62	1.16334	1.11966	1.10081	13831.6	18.72	20	16.94	20	1		0.0999148	0.1	0.38	20	0.31	20	1		0.203599	0.1									9.33	8.02	1.31	1.17	19946	16183	15226	13831.6
991	2	Lu et al., 2014	2014	female 100 mM salt	Populus tomentosa	Glomus contrictum	stressed	39	1.10843	1.0614	1.21018	12524.6	16.65	20	14.23	20	1		0.157058	0.1	0.28	20	0.26	20	1		0.074108	0.1									7.36	6.64	1.21	1.14	18340	14278	15157	12524.6
992	3	Lu et al., 2014	2014	female 200 mM salt	Populus tomentosa	Glomus contrictum	stressed	3	1.07075	1.00962	1.01835	12299	11.2	20	10.94	20	1		0.023488	0.1	0.14	20	0.16	20	1		-0.133531	0.1									5.6	5.23	1.05	1.04	13151	12791	12524.8	12299
993	4	Lu et al., 2014	2014	male 0 mM salt	Populus tomentosa	Glomus contrictum	unstressed	65	1.19482	1.29752	0.84449	17005	22.95	20	17.15	20	1		0.29132	0.1	0.47	20	0.33	20	1		0.35364	0.1									8.77	7.34	1.57	1.21	22546	20576	14360.5	17005
994	5	Lu et al., 2014	2014	male 100 mM salt	Populus tomentosa	Glomus contrictum	stressed	42	1.10556	1.15126	0.904512	16815.1	19.06	20	16.18	20	1		0.163816	0.1	0.37	20	0.3	20	1		0.209721	0.1									7.96	7.2	1.37	1.19	20837	20010	15209.5	16815.1
995	6	Lu et al., 2014	2014	male 200 mM salt	Populus tomentosa	Glomus contrictum	stressed	6	0.988353	0.943396	1.07984	16127.4	11.45	20	12.3	20	1		-0.0716095	0.1	0.16	20	0.17	20	1		-0.0606246	0.1									5.94	6.01	1	1.06	17415	17095	17415	16127.4
996	1	Singh et al., 2014	2014		Ampelopteris prolifera	Glomus deseritcola	stressed	69	1.38776					3		3	2	0.1	-0.002	0.366667		3		3	2	0.1	0.007	0.366667									0.68	0.49
997	2	Singh et al., 2014	2014	Cr3	Ampelopteris prolifera	Glomus deseritcola	stressed	72	1.07692					3		3	2	0.1	0.283	0.366667		3		3	2	0.1	0.202	0.366667									0.42	0.39
998	3	Singh et al., 2014	2014	Cr4	Ampelopteris prolifera	Glomus deseritcola	stressed	83	0.789474					3		3	2	0.1	0.077	0.366667		3		3	2	0.1	0.161	0.366667									0.15	0.19
999	1	Srivastave et al., 2014	2014		Musa paradisiaca	Acaulospora scrobiculata	stressed	81	2.68402				13.36	4	10.2	4	1		0.269877	0.5	0.047	4	0.03	4	1		0.44895	0.5									1.495	0.557
1000	2	Srivastave et al., 2014	2014		Musa paradisiaca	Glomus intraradices	stressed	84	3.08797				13.58	4	10.2	4	1		0.28621	0.5	0.052	4	0.03	4	1		0.550046	0.5									1.72	0.557
1001	3	Srivastave et al., 2014	2014		Musa paradisiaca	mixed species	stressed	84	3.35727				14.54	4	10.2	4	1		0.354516	0.5	0.09	4	0.03	4	1		1.09861	0.5									1.87	0.557
1002	1	Talaat & Shawky, 2014	2014	Sids1	Triticum aestivum	Glomus spp.	unstressed	83					17.78	4	13.02	4	1		0.311588	0.5	404.5	4	310.73	4	1		0.263727	0.5
1003	2	Talaat & Shawky, 2014	2014	Giza	Triticum aestivum	Glomus spp.	unstressed	71					12.83	4	10.36	4	1		0.213834	0.5	350.15	4	289.12	4	1		0.19152	0.5
1004	3	Talaat & Shawky, 2014	2014	4.7 Sids 1	Triticum aestivum	Glomus spp.	stressed	70					16.62	4	10.74	4	1		0.436632	0.5	370.75	4	252.21	4	1		0.385266	0.5
1005	4	Talaat & Shawky, 2014	2014	4.7 Giza	Triticum aestivum	Glomus spp.	stressed	54					10.02	4	7.23	4	1		0.326344	0.5	266.13	4	197.82	4	1		0.296627	0.5
1006	5	Talaat & Shawky, 2014	2014	9.4 Sids 1	Triticum aestivum	Glomus spp.	stressed	62					14.12	4	6.67	4	1		0.749972	0.5	338.45	4	155.85	4	1		0.775482	0.5
1007	6	Talaat & Shawky, 2014	2014	9.4 Giza	Triticum aestivum	Glomus spp.	stressed	42					6.13	4	3.44	4	1		0.577723	0.5	174.86	4	95.63	4	1		0.603499	0.5
1008	1	Xiao et al., 2014	2014	MP Newhall	Citrus sinensis/ Poncirus trifoliata	Glomus versiforme	unstressed	47	1.13663				4.23	3	3.84	3	1		0.0967296	0.666667	14.2	3	6.8	3	1		0.736319	0.666667	0.29	3	0.19	3	1		0.422857	0.666667	28.95	25.47
1009	2	Xiao et al., 2014	2014	MR Newhall	Citrus sinensis/ Poncirus trifoliata	Glomus versiforme	unstressed	51	1.1642				7.29	3	5.38	3	1		0.303815	0.666667	23.1	3	16	3	1		0.367244	0.666667	0.46	3	0.32	3	1		0.362905	0.666667	37.79	32.46
1010	3	Xiao et al., 2014	2014	MP Ponkan	Citrus reticulate/Poncirus trifoliata	Glomus versiforme	unstressed	46	1.06742				8.16	3	7.15	3	1		0.132132	0.666667	27	3	22.3	3	1		0.19125	0.666667	0.5	3	0.42	3	1		0.174353	0.666667	29.45	27.59
1011	4	Xiao et al., 2014	2014	MR Ponkan	Citrus reticulate/Poncirus trifoliata	Glomus versiforme	unstressed	53	1.18797				8.6	3	7.66	3	1		0.11575	0.666667	31.6	3	24.7	3	1		0.246354	0.666667	0.57	3	0.49	3	1		0.151231	0.666667	37.92	31.92
1012	1	Yang et al., 2014	2014		Robinia pseudoacacia	Glomus intraradices	unstressed	84	1.75652	1.16822	0.985585	15.1869	12.74	10	8.97	10	1		0.350861	0.2	152.9	10	123.1	10	1		0.216787	0.2	3.77	10	3.05	10	1		0.211933	0.2	8.08	4.6	1.25	1.07	18.71	16.25	14.968	15.1869
1013	2	Yang et al., 2014	2014	moderate stress	Robinia pseudoacacia	Glomus intraradices	stressed	69	1.80845	1.24468	0.847956	14.5851	10.36	10	7.21	10	1		0.362483	0.2	130.6	10	94.1	10	1		0.327781	0.2	3.33	10	2.73	10	1		0.198671	0.2	6.42	3.55	1.17	0.94	14.47	13.71	12.3675	14.5851
1014	3	Yang et al., 2014	2014	severe stress	Robinia pseudoacacia	Glomus intraradices	stressed	54	1.78966	1.25352	0.87809	13.9859	3.83	10	3.18	10	1		0.185984	0.2	57.3	10	55.1	10	1		0.0391509	0.2	2.23	10	2.15	10	1		0.0365337	0.2	5.19	2.9	0.89	0.71	10.93	9.93	12.2809	13.9859
1015	4	Yang et al., 2014	2014		Robinia pseudoacacia	Glomus mosseae	unstressed	91	1.67391	1.14953	0.974309	15.1869	12.28	10	8.97	10	1		0.314086	0.2	143.9	10	123.1	10	1		0.156122	0.2	3.7	10	3.05	10	1		0.193191	0.2	7.7	4.6	1.23	1.07	18.2	16.25	14.7967	15.1869
1016	5	Yang et al., 2014	2014	moderate stress	Robinia pseudoacacia	Glomus mosseae	stressed	72	1.83099	1.23404	0.910825	14.5851	9.76	10	7.21	10	1		0.302823	0.2	124.7	10	94.1	10	1		0.281553	0.2	3.15	10	2.73	10	1		0.143101	0.2	6.5	3.55	1.16	0.94	15.41	13.71	13.2845	14.5851
1017	6	Yang et al., 2014	2014	severe stress	Robinia pseudoacacia	Glomus mosseae	stressed	56	2.03793	1.3662	0.939826	13.9859	4.2	10	3.18	10	1		0.278203	0.2	63.8	10	55.1	10	1		0.146603	0.2	2.27	10	2.15	10	1		0.054312	0.2	5.91	2.9	0.97	0.71	12.75	9.93	13.1443	13.9859
1018	1	Zhu et al., 2014	2014		Robinia pseudoacacia	Glomus intraradices	unstressed	73	4.95181				8.97	5	7.93	5	1		0.123233	0.4	117.7	5	127.9	5	1		-0.0831097	0.4	0.572	5	0.598	5	1		-0.0444518	0.4	4.11	0.83
1019	2	Zhu et al., 2014	2014		Robinia pseudoacacia	Glomus versiforme	unstressed	66	5.22892				9.48	5	7.93	5	1		0.178531	0.4	71.5	5	127.9	5	1		-0.581551	0.4	0.362	5	0.598	5	1		-0.501947	0.4	4.34	0.83

## Sheet: Multiple time-points
							Stomatal conductance								Carbon exchange rate (photosynthsis)								Transpiration
Study	# in study	Publication	Year	Study definitions	Stress level	time	AM mean	AM n=	NM mean	NM n=	m	ES	mean ES	ln mean ES	AM mean	AM n=	NM mean	NM n=	m	ES	mean ES	ln mean ES	AM mean	AM n=	NM mean	NM n=	m	ES	mean ES	ln mean ES
2	1	Levy & Krikun, 1980	1980		drought stress	day 2	0.067808	1	0.044105	1	3	1.53742	1.39554	0.333284	0.902876	1	0.839678	1	2	1.07526	1.76026	0.565464	0.475622	1	0.305587	1	2	1.55642	1.40896	0.342854
2	2	Levy & Krikun, 1980	1980		drought stress	day 3	0.0150534	1	0.00912765	1		1.64921			0.237557	1	0.237597	1		0.999834			0.119926	1	0.0717918	1		1.67047
2	3	Levy & Krikun, 1980	1980		drought stress	day 4	0.00175751	1	0.00175751	1		1			0.0584507	1	0.0182334	1		3.2057			0.0189204	1	0.0189204	1		1
3	1	Levy & Krikun, 1980	1980		recovery	day 5	0.0334891	1	0.0221337	1	3	1.51304	1.35898	0.306736	0.864796	1	0.497351	1	3	1.7388	1.65212	0.502057	0.274738	1	0.178459	1	3	1.5395	1.3808	0.322665
3	2	Levy & Krikun, 1980	1980		recovery	day 7	0.0563736	1	0.0445266	1		1.26607			0.998392	1	0.550545	1		1.81346			0.394206	1	0.307606	1		1.28153
3	3	Levy & Krikun, 1980	1980		recovery	day 9	0.0753031	1	0.0580219	1		1.29784			1.09742	1	0.781591	1		1.40408			0.488062	1	0.369358	1		1.32138
35	1	Levy et al., 1983	1983	not preacclimated		day 1																	382.186	5	345.479	5	13	1.10625	1.16075	0.149065
35	2	Levy et al., 1983	1983	not preacclimated		day 2																	507.422	5	450.202	5		1.1271
35	3	Levy et al., 1983	1983	not preacclimated		day 3																	483.671	5	464.238	5		1.04186
35	4	Levy et al., 1983	1983	not preacclimated		day 6																	562.483	5	454.521	5		1.23753
35	5	Levy et al., 1983	1983	not preacclimated		day 7																	537.652	5	477.193	5		1.1267
35	6	Levy et al., 1983	1983	not preacclimated		day 8																	723.347	5	554.926	5		1.3035
35	7	Levy et al., 1983	1983	not preacclimated		day 9																	695.277	5	615.385	5		1.12982
35	8	Levy et al., 1983	1983	not preacclimated		day 10																	711.471	5	582.996	5		1.22037
35	9	Levy et al., 1983	1983	not preacclimated		day 13																	652.092	5	541.97	5		1.20319
35	10	Levy et al., 1983	1983	not preacclimated		day 14																	582.996	5	480.432	5		1.21348
35	11	Levy et al., 1983	1983	not preacclimated		day 15																	697.436	5	622.942	5		1.11958
35	12	Levy et al., 1983	1983	not preacclimated		day 16																	612.146	5	532.254	5		1.1501
35	13	Levy et al., 1983	1983	not preacclimated		day 17																	771.93	5	695.277	5		1.11025
36	1	Levy et al., 1983	1983	preacclimated		day 1																	232.119	5	187.854	5	13	1.23563	1.08186	0.0786832
36	2	Levy et al., 1983	1983	preacclimated		day 2																	421.053	5	345.479	5		1.21875
36	3	Levy et al., 1983	1983	preacclimated		day 3																	450.202	5	380.027	5		1.18466
36	4	Levy et al., 1983	1983	preacclimated		day 6																	530.094	5	480.432	5		1.10337
36	5	Levy et al., 1983	1983	preacclimated		day 7																	493.387	5	485.83	5		1.01556
36	6	Levy et al., 1983	1983	preacclimated		day 8																	710.391	5	541.97	5		1.31076
36	7	Levy et al., 1983	1983	preacclimated		day 9																	600.27	5	599.19	5		1.0018
36	8	Levy et al., 1983	1983	preacclimated		day 10																	641.296	5	600.27	5		1.06835
36	9	Levy et al., 1983	1983	preacclimated		day 13																	617.544	5	566.802	5		1.08952
36	10	Levy et al., 1983	1983	preacclimated		day 14																	597.031	5	605.668	5		0.98574
36	11	Levy et al., 1983	1983	preacclimated		day 15																	648.853	5	577.598	5		1.12336
36	12	Levy et al., 1983	1983	preacclimated		day 16																	575.439	5	561.404	5		1.025
36	13	Levy et al., 1983	1983	preacclimated		day 17																	490.148	5	698.516	5		0.7017
48	1	Sieverding, 1984	1984	Sorghum bicolor, Glomus macrocarpus	90% soil water	day 20-27																	13	3	13.4	3	2	0.970149	1.04204	0.0411771
48	2	Sieverding, 1984	1984	Sorghum bicolor, Glomus macrocarpus	90% soil water	day 27-34																	8.8	3	7.9	3		1.11392
49	1	Sieverding, 1984	1984	Sorghum bicolor, Glomus macrocarpus	50% soil water	day 20-27																	14.4	3	12.3	3	2	1.17073	1.12805	0.120489
49	2	Sieverding, 1984	1984	Sorghum bicolor, Glomus macrocarpus	50% soil water	day 27-34																	8.9	3	8.2	3		1.08537
50	1	Sieverding, 1984	1984	Sorghum bicolor, Glomus macrocarpus	10% soil water	day 20-27																	11.3	3	12.1	3	2	0.933884	1.0054	0.00538914
50	2	Sieverding, 1984	1984	Sorghum bicolor, Glomus macrocarpus	10% soil water	day 27-34																	8.4	3	7.8	3		1.07692
51	1	Sieverding, 1984	1984	Sorghum bicolor, Glomus mosseae	90% soil water	day 20-27																	12.5	3	13.4	3	2	0.932836	1.02971	0.0292763
51	2	Sieverding, 1984	1984	Sorghum bicolor, Glomus mosseae	90% soil water	day 27-34																	8.9	3	7.9	3		1.12658
52	1	Sieverding, 1984	1984	Sorghum bicolor, Glomus mosseae	50% soil water	day 20-27																	11.7	3	12.3	3	2	0.95122	0.981707	-0.0184621
52	2	Sieverding, 1984	1984	Sorghum bicolor, Glomus mosseae	50% soil water	day 27-34																	8.3	3	8.2	3		1.0122
53	1	Sieverding, 1984	1984	Sorghum bicolor, Glomus mosseae	10% soil water	day 20-27																	12.7	3	12.1	3	2	1.04959	1.02479	0.024491
53	2	Sieverding, 1984	1984	Sorghum bicolor, Glomus mosseae	10% soil water	day 27-34																	7.8	3	7.8	3		1
54	1	Sieverding, 1984	1984	Sorghum bicolor, white reticulate	90% soil water	day 20-27																	13.1	3	13.4	3	2	0.977612	1.0521	0.0507854
54	2	Sieverding, 1984	1984	Sorghum bicolor, white reticulate	90% soil water	day 27-34																	8.9	3	7.9	3		1.12658
55	1	Sieverding, 1984	1984	Sorghum bicolor, white reticulate	50% soil water	day 20-27																	12.4	3	12.3	3	2	1.00813	1.02846	0.028058
55	2	Sieverding, 1984	1984	Sorghum bicolor, white reticulate	50% soil water	day 27-34																	8.6	3	8.2	3		1.04878
56	1	Sieverding, 1984	1984	Sorghum bicolor, white reticulate	10% soil water	day 20-27																	11.9	3	12.1	3	2	0.983471	1.02379	0.0235083
56	2	Sieverding, 1984	1984	Sorghum bicolor, white reticulate	10% soil water	day 27-34																	8.3	3	7.8	3		1.0641
57	1	Sieverding, 1984	1984	Guizotia abyssinica, Glomus macrocarpus	90% soil water	day 20-27																	29.4	3	30.4	3	2	0.967105	0.963848	-0.0368215
57	2	Sieverding, 1984	1984	Guizotia abyssinica, Glomus macrocarpus	90% soil water	day 27-34																	19.5	3	20.3	3		0.960591
58	1	Sieverding, 1984	1984	Guizotia abyssinica, Glomus macrocarpus	50% soil water	day 20-27																	27.4	3	28.4	3	2	0.964789	0.94668	-0.0547941
58	2	Sieverding, 1984	1984	Guizotia abyssinica, Glomus macrocarpus	50% soil water	day 27-34																	18.2	3	19.6	3		0.928571
59	1	Sieverding, 1984	1984	Guizotia abyssinica, Glomus macrocarpus	10% soil water	day 20-27																	26.8	3	28.1	3	2	0.953737	0.946411	-0.0550778
59	2	Sieverding, 1984	1984	Guizotia abyssinica, Glomus macrocarpus	10% soil water	day 27-34																	18.5	3	19.7	3		0.939086
60	1	Sieverding, 1984	1984	Guizotia abyssinica, Glomus mosseae	90% soil water	day 20-27																	29.3	3	30.4	3	2	0.963816	1.03856	0.0378333
60	2	Sieverding, 1984	1984	Guizotia abyssinica, Glomus mosseae	90% soil water	day 27-34																	22.6	3	20.3	3		1.1133
61	1	Sieverding, 1984	1984	Guizotia abyssinica, Glomus mosseae	50% soil water	day 20-27																	26.9	3	28.1	3	2	0.957295	0.978648	-0.0215836
61	2	Sieverding, 1984	1984	Guizotia abyssinica, Glomus mosseae	50% soil water	day 27-34																	19.6	3	19.6	3		1
62	1	Sieverding, 1984	1984	Guizotia abyssinica, Glomus mosseae	10% soil water	day 20-27																	30.2	3	28.1	3	2	1.07473	1.06529	0.0632427
62	2	Sieverding, 1984	1984	Guizotia abyssinica, Glomus mosseae	10% soil water	day 27-34																	20.8	3	19.7	3		1.05584
63	1	Sieverding, 1984	1984	Guizotia abyssinica, white reticulate	90% soil water	day 20-27																	28.5	3	30.4	3	2	0.9375	0.958898	-0.0419708
63	2	Sieverding, 1984	1984	Guizotia abyssinica, white reticulate	90% soil water	day 27-34																	19.9	3	20.3	3		0.980296
64	1	Sieverding, 1984	1984	Guizotia abyssinica, white reticulate	50% soil water	day 20-27																	22.3	3	28.4	3	2	0.785211	0.861993	-0.148508
64	2	Sieverding, 1984	1984	Guizotia abyssinica, white reticulate	50% soil water	day 27-34																	18.4	3	19.6	3		0.938776
65	1	Sieverding, 1984	1984	Guizotia abyssinica, white reticulate	10% soil water	day 20-27																	27.3	3	28.1	3	2	0.97153	0.962922	-0.0377824
65	2	Sieverding, 1984	1984	Guizotia abyssinica, white reticulate	10% soil water	day 27-34																	18.8	3	19.7	3		0.954315
72	1	Busse & Ellis, 1985	1985			day 2																	99.1786	12	105.791	12	8	0.9375	1.03587	0.0352377
72	2	Busse & Ellis, 1985	1985			day 3																	62.0945	12	66.5503	12		0.933045
72	3	Busse & Ellis, 1985	1985			day 4																	50.0205	12	52.4641	12		0.953425
72	4	Busse & Ellis, 1985	1985			day 5																	50.883	12	53.3265	12		0.954178
72	5	Busse & Ellis, 1985	1985			day 6																	41.54	12	41.6838	12		0.996552
72	6	Busse & Ellis, 1985	1985			day 7																	30.3285	12	28.6037	12		1.0603
72	7	Busse & Ellis, 1985	1985			day 8																	19.692	12	16.961	12		1.16102
72	8	Busse & Ellis, 1985	1985			day 9																	10.2053	12	7.90554	12		1.29091
74	1	Ellis et al., 1985	1985	Glomus fasciculatum		11am 55 d	0.041841	4	0.0141643	4	3	2.95397	1.64982	0.500665
74	2	Ellis et al., 1985	1985	Glomus fasciculatum		9am 55, 63 d	0.015625	4	0.0158479	4		0.985937
74	3	Ellis et al., 1985	1985	Glomus fasciculatum		11am 55, 63 d	0.00596303	4	0.00590667	4		1.00954
76	1	Ellis et al., 1985	1985	Glomus deserticola		11am 55 d	0.0239234	4	0.0141643	4	3	1.689	1.50627	0.409637
76	2	Ellis et al., 1985	1985	Glomus deserticola		9am 55, 63 d	0.0167224	4	0.0158479	4		1.05518
76	3	Ellis et al., 1985	1985	Glomus deserticola		11am 55, 63 d	0.0104822	4	0.00590667	4		1.77463
85	1	Hardie, 1985	1985	Leek post-transplant		2-6 d																	3.79	2	3.57	2	2	1.06162	1.06206	0.0602126
85	2	Hardie, 1985	1985	Leek post-transplant		7-13 d																	4.76	2	4.48	2		1.0625
86	1	Harris et al., 1985	1985			6 weeks																	1.57	4	1.44	4	2	1.09028	1.07531	0.0726102
86	2	Harris et al., 1985	1985			9 weeks																	1.23	4	1.16	4		1.06034
87	1	Huang et al., 1985	1985			hour 7.5	219.941	5	72.2606	5	8	3.04372	2.31099	0.837675									2.83233	5	1.13076	5	8	2.5048	2.01169	0.698976
87	2	Huang et al., 1985	1985			hour 9.0	400.79	5	202.172	5		1.98242											3.78468	5	2.30268	5		1.6436
87	3	Huang et al., 1985	1985			hour 10.4	201.777	5	103.06	5		1.95785											3.50896	5	2.29461	5		1.52922
87	4	Huang et al., 1985	1985			hour 11.8	140.178	5	69.1017	5		2.02857											2.9588	5	1.78557	5		1.65706
87	5	Huang et al., 1985	1985			hour 12.5	123.593	5	50.9378	5		2.42636											3.14351	5	1.53109	5		2.05312
87	6	Huang et al., 1985	1985			hour 15.5	107.009	5	48.1737	5		2.22131											2.4478	5	1.09613	5		2.23313
87	7	Huang et al., 1985	1985			hour 16.5	119.645	5	47.7789	5		2.50413											2.73522	5	1.2463	5		2.19467
87	8	Huang et al., 1985	1985			hour 17.5	93.5834	5	40.2764	5		2.32353											1.03954	5	0.456349	5		2.27795
90	1	Koide, 1985	1985	Expt 4. -P, 850 umol m-2 -1		week 6	1.16279	5	1.25	5	3	0.930233	2.00972	0.697994
90	2	Koide, 1985	1985	Expt 4. -P, 850 umol m-2 -1		week 8	1.25	5	0.311526	5		4.0125
90	3	Koide, 1985	1985	Expt 4. -P, 850 umol m-2 -1		week 11	1.23457	5	1.13636	5		1.08642
91	1	Koide, 1985	1985	Expt 4. +P, 850 umol m-2 -1		week 6	1.75439	5	1.5625	5	2	1.12281	1.1414	0.132259
91	2	Koide, 1985	1985	Expt 4. +P, 850 umol m-2 -1		week 8	1.33333	5	1.14943	5		1.16
92	1	Koide, 1985	1985	Expt 4. -P, 500 umol m-2 -1		week 6	0.699301	5	0.75188	5	3	0.93007	1.5196	0.418447
92	2	Koide, 1985	1985	Expt 4. -P, 500 umol m-2 -1		week 8	0.877193	5	0.352113	5		2.49123
92	3	Koide, 1985	1985	Expt 4. -P, 500 umol m-2 -1		week 11	0.625	5	0.549451	5		1.1375
93	1	Koide, 1985	1985	Expt 4. +P, 500 umol m-2 -1		week 6	1.47059	5	1.38889	5	2	1.05882	1.06665	0.064519
93	2	Koide, 1985	1985	Expt 4. +P, 500 umol m-2 -1		week 8	1.06383	5	0.990099	5		1.07447
94	1	Koide, 1985	1985	Expt 4. -P, 100 umol m-2 -1		week 6	0.258398	5	0.207469	5	3	1.24548	1.87767	0.63003
94	2	Koide, 1985	1985	Expt 4. -P, 100 umol m-2 -1		week 8	0.34965	5	0.112233	5		3.11538
94	3	Koide, 1985	1985	Expt 4. -P, 100 umol m-2 -1		week 11	0.107991	5	0.0848896	5		1.27214
95	1	Koide, 1985	1985	Expt 4. +P, 100 umol m-2 -1		week 6	0.46729	5	0.526316	5	2	0.88785	1.03031	0.0298623
95	2	Koide, 1985	1985	Expt 4. +P, 100 umol m-2 -1		week 8	0.52356	5	0.446429	5		1.17277
110	1	Allen & Allen, 1986	1986	seasonal		day 1	0.00682353	3	0.00378261	3	12	1.80392	1.42154	0.35174
110	2	Allen & Allen, 1986	1986	seasonal		day 2	0.00740426	3	0.00374194	3		1.97872
110	3	Allen & Allen, 1986	1986	seasonal		day 3	0.00457895	3	0.00527273	3		0.868421
110	4	Allen & Allen, 1986	1986	seasonal		day 4	0.00414286	3	0.00328302	3		1.2619
110	5	Allen & Allen, 1986	1986	seasonal		day 5	0.00274016	3	0.00154667	3		1.77165
110	6	Allen & Allen, 1986	1986	seasonal		day 6	0.00344554	3	0.00139759	3		2.46535
110	7	Allen & Allen, 1986	1986	seasonal		day 7	0.00220253	3	0.00157466	3		1.39873
110	8	Allen & Allen, 1986	1986	seasonal		day 8	0.00172277	3	0.00109091	3		1.57921
110	9	Allen & Allen, 1986	1986	seasonal		day 9	0.00236735	3	0.0018125	3		1.30612
110	10	Allen & Allen, 1986	1986	seasonal		day 10	0.00344554	3	0.00409412	3		0.841584
110	11	Allen & Allen, 1986	1986	seasonal		day 11	0.00294915	3	0.00409412	3		0.720339
110	12	Allen & Allen, 1986	1986	seasonal		day 12	0.0054375	3	0.00511765	3		1.0625
111	1	Allen & Allen, 1986	1986	diurnal		day 1	0.00061948	3	0.000661499	3	5	0.936479	1.98475	0.685493
111	2	Allen & Allen, 1986	1986	diurnal		day 2	0.00494686	3	0.0015876	3		3.11594
111	3	Allen & Allen, 1986	1986	diurnal		day 3	0.00294253	3	0.0013545	3		2.17241
111	4	Allen & Allen, 1986	1986	diurnal		day 4	0.00245564	3	0.00149054	3		1.64748
111	5	Allen & Allen, 1986	1986	diurnal		day 5	0.00195048	3	0.000950789	3		2.05143
116	1	Augé et al., 1986b	1986	Glomus deserticola		-2 to -3 MPa	1.07894	6	0.52196	6	2	2.06708	1.50917	0.411563
116	2	Augé et al., 1986b	1986	Glomus deserticola		-2 to -3 MPa	1.03258	6	1.08549	6		0.951265
117	1	Augé et al., 1986b	1986	Glomus intraradices		-2 to -3 MPa	1.17189	6	0.52196	6	2	2.24517	1.84593	0.612982
117	2	Augé et al., 1986b	1986	Glomus intraradices		-2 to -3 MPa	1.57035	6	1.08549	6		1.44668
121	1	Sieverding, 1986	1986	soil A 90%, 25-29 days	unstressed	25-29 days																	21.2	3	10.2	3	2	2.07843	1.72463	0.545014
121	2	Sieverding, 1986	1986	soil A 90%, 29-33 days	unstressed	29-33 days																	32.9	3	24	3		1.37083
122	1	Sieverding, 1986	1986	soil A 50%, 25-29 days	drought stress	25-29 days																	22.4	3	7.4	3	2	3.02703	2.37587	0.865365
122	2	Sieverding, 1986	1986	soil A 50%, 29-33 days	drought stress	29-33 days																	30.7	3	17.8	3		1.72472
123	1	Sieverding, 1986	1986	soil A 10%, 25-29 days	drought stress	25-29 days																	16.4	3	5.9	3	2	2.77966	2.68031	0.985931
123	2	Sieverding, 1986	1986	soil A 10%, 29-33 days	drought stress	29-33 days																	27.1	3	10.5	3		2.58095
124	1	Sieverding, 1986	1986	soil B 90%, 26-30 days	unstressed	26-30 days																	27.9	3	23.9	3	2	1.16736	1.54931	0.437808
124	2	Sieverding, 1986	1986	soil B 90%, 30-34 days	unstressed	30-34 days																	61.8	3	32	3		1.93125
125	1	Sieverding, 1986	1986	soil B 50%, 26-30 days	drought stress	26-30 days																	30.6	3	31.7	3	2	0.9653	1.87927	0.630886
125	2	Sieverding, 1986	1986	soil B 50%, 30-34 days	drought stress	30-34 days																	66.2	3	23.7	3		2.79325
126	1	Sieverding, 1986	1986	soil B 10%, 26-30 days	drought stress	26-30 days																	26.2	3	26.4	3	2	0.992424	1.77157	0.571869
126	2	Sieverding, 1986	1986	soil B 10%, 30-34 days	drought stress	30-34 days																	52.8	3	20.7	3		2.55072
131	1	Bethlenfalvay et al., 1987	1987			day 2	0.705128	6	0.457875	6	6	1.54	1.3888	0.328442									13.2824	6	9.80153	6	6	1.35514	1.22078	0.199486
131	2	Bethlenfalvay et al., 1987	1987			day 3	0.494505	6	0.377289	6		1.31068											10.9008	6	8.61069	6		1.26596
131	3	Bethlenfalvay et al., 1987	1987			day 4	0.375458	6	0.31685	6		1.18497											9.46565	6	7.05344	6		1.34199
131	4	Bethlenfalvay et al., 1987	1987			day 5	0.201465	6	0.144689	6		1.39241											5.19084	6	4.91603	6		1.0559
131	5	Bethlenfalvay et al., 1987	1987			day 6	0.108059	6	0.0769231	6		1.40476											2.41221	6	2.25954	6		1.06757
131	6	Bethlenfalvay et al., 1987	1987			day 7	0.0714286	6	0.047619	6		1.5											1.58779	6	1.28244	6		1.2381
135	1	Davies et al., 1987	1987	day 1, am of drying, hydrogel	unstressed	day 1 am	2.72	9	1.81	9	2	1.50276	1.19621	0.179162									4.15	9	6.33	9	2	0.655608	0.869066	-0.140336
135	2	Davies et al., 1987	1987	day 1, pm of drying, hydrogel	unstressed	day 1 pm	5.08	9	5.71	9		0.889667											2.23	9	2.06	9		1.08252
136	1	Davies et al., 1987	1987	day 1, am of drying, no hydrogel	unstressed	day 1 am	7.04	9	4.67	9	2	1.50749	1.40176	0.33773									1.71	9	2.46	9	2	0.695122	0.661462	-0.413302
136	2	Davies et al., 1987	1987	day 1, pm of drying, no hydrogel	unstressed	day 1 pm	7.18	9	5.54	9		1.29603											1.4	9	2.23	9		0.627803
137	1	Davies et al., 1987	1987	day 4, am of drying, hydrogel	drought stress	day 4 am	6.09	9	2.63	9	4	2.31559	1.7761	0.57442									2.59	9	5.56	9	4	0.465827	0.620654	-0.476981
137	2	Davies et al., 1987	1987	day 4, pm of drying, hydrogel	drought stress	day 4 pm	8.26	9	4.5	9		1.83556											1.85	9	3.14	9		0.589172
137	3	Davies et al., 1987	1987	day 7, am of drying, hydrogel	drought stress	day 7 am	12.06	9	7.7	9		1.56623											1.83	9	2.57	9		0.712062
137	4	Davies et al., 1987	1987	day 7, pm of drying, hydrogel	drought stress	day 7 pm	11.97	9	8.63	9		1.38702											1.61	9	2.25	9		0.715556
138	1	Davies et al., 1987	1987	day 4, am of drying, no hydrogel	drought stress	day 4 am	6.76	9	4.7	9	4	1.4383	1.2454	0.219455									2.53	9	3.28	9	4	0.771341	0.763758	-0.269504
138	2	Davies et al., 1987	1987	day 4, pm of drying, no hydrogel	drought stress	day 4 pm	7.97	9	5.62	9		1.41815											1.82	9	3.06	9		0.594771
138	3	Davies et al., 1987	1987	day 7, am of drying, no hydrogel	drought stress	day 7 am	8.56	9	8.16	9		1.04902											2.28	9	2.73	9		0.835165
138	4	Davies et al., 1987	1987	day 7, pm of drying, no hydrogel	drought stress	day 7 pm	9.33	9	8.67	9		1.07612											2.16	9	2.53	9		0.853755
139	1	Graham et al., 1987	1987	Poncirus trifoliata x C. sinensis	unstressed	day 1																	16.2857	10	12	10	7	1.35714	1.1302	0.122395
139	2	Graham et al., 1987	1987	Poncirus trifoliata x C. sinensis	unstressed	day 7																	36.8571	10	31.4082	10		1.17349
139	3	Graham et al., 1987	1987	Poncirus trifoliata x C. sinensis	unstressed	day 8																	26.9388	10	28.4694	10		0.946237
139	4	Graham et al., 1987	1987	Poncirus trifoliata x C. sinensis	unstressed	day 9																	15	10	13.7755	10		1.08889
139	5	Graham et al., 1987	1987	Poncirus trifoliata x C. sinensis	unstressed	day 10																	21.3061	10	19.4082	10		1.09779
139	6	Graham et al., 1987	1987	Poncirus trifoliata x C. sinensis	unstressed	day 19																	34.6531	10	29.0204	10		1.19409
139	7	Graham et al., 1987	1987	Poncirus trifoliata x C. sinensis	unstressed	day 20																	36	10	34.1633	10		1.05376
140	1	Graham et al., 1987	1987	Citrus aurantium	unstressed	day 1																	21.4286	10	19.3469	10	8	1.10759	1.16806	0.155341
140	2	Graham et al., 1987	1987	Citrus aurantium	unstressed	day 7																	26.0204	10	22.1633	10		1.17403
140	3	Graham et al., 1987	1987	Citrus aurantium	unstressed	day 8																	21.9184	10	19.5306	10		1.12226
140	4	Graham et al., 1987	1987	Citrus aurantium	unstressed	day 9																	11.2041	10	7.95918	10		1.40769
140	5	Graham et al., 1987	1987	Citrus aurantium	unstressed	day 10																	14.3265	10	11.3265	10		1.26486
140	6	Graham et al., 1987	1987	Citrus aurantium	unstressed	day 19																	17.6939	10	15.7347	10		1.12451
140	7	Graham et al., 1987	1987	Citrus aurantium	unstressed	day 20																	10.102	10	9.2449	10		1.09272
140	8	Graham et al., 1987	1987	Citrus aurantium	unstressed	day 21																	16.4694	10	15.6735	10		1.05078
142	1	Graham et al., 1987	1987	Poncirus trifoliata x C. sinensis	drought stress	day 7																	6.97055	10	10.9467	10	4	0.636771	0.559364	-0.580954
142	2	Graham et al., 1987	1987	Poncirus trifoliata x C. sinensis	drought stress	day 8																	4.61431	10	7.95231	10		0.580247
142	3	Graham et al., 1987	1987	Poncirus trifoliata x C. sinensis	drought stress	day 19																	2.9453	10	6.82328	10		0.431655
142	4	Graham et al., 1987	1987	Poncirus trifoliata x C. sinensis	drought stress	day 20																	3.09257	10	5.25245	10		0.588785
144	1	Graham et al., 1987	1987	Citrus aurantium	drought stress	day 7																	1.2763	10	1.2763	10	5	1	1.30151	0.263527
144	2	Graham et al., 1987	1987	Citrus aurantium	drought stress	day 8																	1.22721	10	1.32539	10		0.925926
144	3	Graham et al., 1987	1987	Citrus aurantium	drought stress	day 19																	5.0561	10	3.7798	10		1.33766
144	4	Graham et al., 1987	1987	Citrus aurantium	drought stress	day 20																	3.82889	10	2.20898	10		1.73333
144	5	Graham et al., 1987	1987	Citrus aurantium	drought stress	day 21																	3.48527	10	2.30715	10		1.51064
145	1	Graham et al., 1987	1987	Poncirus trifoliata x C. sinensis	drought recovery	day 9																	10.6031	10	11.1921	10	2	0.947368	1.02257	0.022316
145	2	Graham et al., 1987	1987	Poncirus trifoliata x C. sinensis	drought recovery	day 10																	19.2917	10	17.5736	10		1.09777
146	1	Graham et al., 1987	1987	Citrus aurantium	drought recovery	day 9																	3.92707	10	3.97616	10	2	0.987654	0.965092	-0.0355323
146	2	Graham et al., 1987	1987	Citrus aurantium	drought recovery	day 10																	12.0757	10	12.8121	10		0.942529
170	1	Fredeen & Terry, 1988	1988	200 ug P g-1		day 10									16.2025	2	16.4077	2	5	0.987491	0.949193	-0.0521428
170	2	Fredeen & Terry, 1988	1988	200 ug P g-1		day 17									16.002	2	21.0879	2		0.758828
170	3	Fredeen & Terry, 1988	1988	200 ug P g-1		day 24									16.4778	2	19.8021	2		0.832124
170	4	Fredeen & Terry, 1988	1988	200 ug P g-1		day 31									17.0906	2	14.1106	2		1.21119
170	5	Fredeen & Terry, 1988	1988	200 ug P g-1		day 38									17.8396	2	18.6541	2		0.956335
171	1	Fredeen & Terry, 1988	1988	40 ug P g-1		day 10									14.78	2	14.9158	2	5	0.990895	0.868837	-0.140599
171	2	Fredeen & Terry, 1988	1988	40 ug P g-1		day 17									17.155	2	17.8326	2		0.962006
171	3	Fredeen & Terry, 1988	1988	40 ug P g-1		day 24									13.8343	2	19.3273	2		0.715789
171	4	Fredeen & Terry, 1988	1988	40 ug P g-1		day 31									18.244	2	21.6351	2		0.843261
171	5	Fredeen & Terry, 1988	1988	40 ug P g-1		day 38									17.1609	2	20.6203	2		0.832236
172	1	Newman & Davies, 1988	1988	25 C, Berberis thunbergii 'Atropurpurea'		day 0	0.35	6	0.28	6	6	1.25	1.03594	0.0353056									2.015	6	1.705	6	6	1.18182	1.15812	0.146802
172	2	Newman & Davies, 1988	1988	25 C, Berberis thunbergii 'Atropurpurea'		day 1	0.1925	6	0.21	6		0.916667											2.17	6	1.86	6		1.16667
172	3	Newman & Davies, 1988	1988	25 C, Berberis thunbergii 'Atropurpurea'		day 2	0.28	6	0.2275	6		1.23077											0.8525	6	1.1625	6		0.733333
172	4	Newman & Davies, 1988	1988	25 C, Berberis thunbergii 'Atropurpurea'		day 3	0.2625	6	0.2625	6		1											3.1	6	2.325	6		1.33333
172	5	Newman & Davies, 1988	1988	25 C, Berberis thunbergii 'Atropurpurea'		day 4	0.23625	6	0.28875	6		0.818182											2.17	6	1.705	6		1.27273
172	6	Newman & Davies, 1988	1988	25 C, Berberis thunbergii 'Atropurpurea'		day 5	0.28875	6	0.28875	6		1											2.2475	6	1.7825	6		1.26087
173	1	Newman & Davies, 1988	1988	25 C, Buxus microphylla japonica		day 0	0.425	6	0.4	6	6	1.0625	1.16549	0.153143									0.945	6	0.945	6	6	1	1.06253	0.0606529
173	2	Newman & Davies, 1988	1988	25 C, Buxus microphylla japonica		day 1	0.475	6	0.45	6		1.05556											2.7	6	2.43	6		1.11111
173	3	Newman & Davies, 1988	1988	25 C, Buxus microphylla japonica		day 2	0.3625	6	0.3375	6		1.07407											1.215	6	1.89	6		0.642857
173	4	Newman & Davies, 1988	1988	25 C, Buxus microphylla japonica		day 3	0.5	6	0.425	6		1.17647											1.89	6	1.89	6		1
173	5	Newman & Davies, 1988	1988	25 C, Buxus microphylla japonica		day 4	0.375	6	0.2875	6		1.30435											1.89	6	1.62	6		1.16667
173	6	Newman & Davies, 1988	1988	25 C, Buxus microphylla japonica		day 5	0.4125	6	0.3125	6		1.32											2.16	6	1.485	6		1.45455
174	1	Newman & Davies, 1988	1988	25 C, Pittosporum tobira 'Wheeler'		day 0	0.38325	6	0.34675	6	6	1.10526	0.976183	-0.0241056									3	6	3	6	6	1	1.30583	0.266836
174	2	Newman & Davies, 1988	1988	25 C, Pittosporum tobira 'Wheeler'		day 1	0.4745	6	0.4745	6		1											5.625	6	6.75	6		0.833333
174	3	Newman & Davies, 1988	1988	25 C, Pittosporum tobira 'Wheeler'		day 2	0.511	6	0.511	6		1											4.5	6	5.625	6		0.8
174	4	Newman & Davies, 1988	1988	25 C, Pittosporum tobira 'Wheeler'		day 3	0.5475	6	0.60225	6		0.909091											5.625	6	8.625	6		0.652174
174	5	Newman & Davies, 1988	1988	25 C, Pittosporum tobira 'Wheeler'		day 4	0.63875	6	0.73	6		0.875											15	6	5.25	6		2.85714
174	6	Newman & Davies, 1988	1988	25 C, Pittosporum tobira 'Wheeler'		day 5	0.5475	6	0.56575	6		0.967742											8.25	6	4.875	6		1.69231
175	1	Newman & Davies, 1988	1988	35 C, Berberis thunbergii 'Atropurpurea'		day 0	0.35	6	0.35	6	6	1	0.979856	-0.0203501									1.86	6	1.705	6	6	1.09091	1.12155	0.114711
175	2	Newman & Davies, 1988	1988	35 C, Berberis thunbergii 'Atropurpurea'		day 1	0.2625	6	0.2275	6		1.15385											1.55	6	1.395	6		1.11111
175	3	Newman & Davies, 1988	1988	35 C, Berberis thunbergii 'Atropurpurea'		day 2	0.25375	6	0.2625	6		0.966667											1.4725	6	0.8525	6		1.72727
175	4	Newman & Davies, 1988	1988	35 C, Berberis thunbergii 'Atropurpurea'		day 3	0.2625	6	0.2625	6		1											1.6275	6	1.6275	6		1
175	5	Newman & Davies, 1988	1988	35 C, Berberis thunbergii 'Atropurpurea'		day 4	0.1925	6	0.25375	6		0.758621											1.24	6	1.55	6		0.8
175	6	Newman & Davies, 1988	1988	35 C, Berberis thunbergii 'Atropurpurea'		day 5	0.28	6	0.28	6		1											1.4725	6	1.4725	6		1
176	1	Newman & Davies, 1988	1988	35 C, Buxus microphylla japonica		day 0	0.475	6	0.4375	6	6	1.08571	1.09115	0.0872323									1.08	6	0.81	6	6	1.33333	1.51528	0.415599
176	2	Newman & Davies, 1988	1988	35 C, Buxus microphylla japonica		day 1	0.425	6	0.4	6		1.0625											3.51	6	2.16	6		1.625
176	3	Newman & Davies, 1988	1988	35 C, Buxus microphylla japonica		day 2	0.4	6	0.3625	6		1.10345											2.7	6	2.16	6		1.25
176	4	Newman & Davies, 1988	1988	35 C, Buxus microphylla japonica		day 3	0.45	6	0.4375	6		1.02857											2.835	6	1.62	6		1.75
176	5	Newman & Davies, 1988	1988	35 C, Buxus microphylla japonica		day 4	0.3875	6	0.3875	6		1											3.24	6	2.025	6		1.6
176	6	Newman & Davies, 1988	1988	35 C, Buxus microphylla japonica		day 5	0.475	6	0.375	6		1.26667											3.105	6	2.025	6		1.53333
177	1	Newman & Davies, 1988	1988	35 C, Pittosporum tobira 'Wheeler'		day 0	0.31025	6	0.438	6	6	0.708333	0.758923	-0.275855									1.5	6	1.5	6	6	1	4.80556	1.56977
177	2	Newman & Davies, 1988	1988	35 C, Pittosporum tobira 'Wheeler'		day 1	0.4015	6	0.5475	6		0.733333											6	6	1.125	6		5.33333
177	3	Newman & Davies, 1988	1988	35 C, Pittosporum tobira 'Wheeler'		day 2	0.365	6	0.41975	6		0.869565											3.75	6	0.75	6		5
177	4	Newman & Davies, 1988	1988	35 C, Pittosporum tobira 'Wheeler'		day 3	0.27375	6	0.365	6		0.75											3.375	6	0.75	6		4.5
177	5	Newman & Davies, 1988	1988	35 C, Pittosporum tobira 'Wheeler'		day 4	0.365	6	0.45625	6		0.8											3	6	0.375	6		8
177	6	Newman & Davies, 1988	1988	35 C, Pittosporum tobira 'Wheeler'		day 5	0.16425	6	0.23725	6		0.692308											1.875	6	0.375	6		5
178	1	Newman & Davies, 1988	1988	40 C, Berberis thunbergii 'Atropurpurea'		day 0	0.27125	6	0.27125	6	6	1	0.753758	-0.282684									2.635	6	2.635	6	6	1	0.82265	-0.195225
178	2	Newman & Davies, 1988	1988	40 C, Berberis thunbergii 'Atropurpurea'		day 1	0.1575	6	0.175	6		0.9											1.55	6	1.55	6		1
178	3	Newman & Davies, 1988	1988	40 C, Berberis thunbergii 'Atropurpurea'		day 2	0.105	6	0.14875	6		0.705882											0.62	6	0.93	6		0.666667
178	4	Newman & Davies, 1988	1988	40 C, Berberis thunbergii 'Atropurpurea'		day 3	0.07	6	0.14	6		0.5											0.775	6	1.0075	6		0.769231
178	5	Newman & Davies, 1988	1988	40 C, Berberis thunbergii 'Atropurpurea'		day 4	0.0175	6	0.02625	6		0.666667											0.3875	6	0.775	6		0.5
178	6	Newman & Davies, 1988	1988	40 C, Berberis thunbergii 'Atropurpurea'		day 5	0.0525	6	0.07	6		0.75											0.31	6	0.31	6		1
179	1	Newman & Davies, 1988	1988	40 C, Buxus microphylla japonica		day 0	0.4875	6	0.45	6	6	1.08333	0.95754	-0.0433881									1.08	6	1.35	6	6	0.8	0.896892	-0.10882
179	2	Newman & Davies, 1988	1988	40 C, Buxus microphylla japonica		day 1	0.425	6	0.425	6		1											5.4	6	4.725	6		1.14286
179	3	Newman & Davies, 1988	1988	40 C, Buxus microphylla japonica		day 2	0.425	6	0.425	6		1											1.89	6	1.89	6		1
179	4	Newman & Davies, 1988	1988	40 C, Buxus microphylla japonica		day 3	0.45	6	0.5	6		0.9											1.89	6	2.43	6		0.777778
179	5	Newman & Davies, 1988	1988	40 C, Buxus microphylla japonica		day 4	0.3125	6	0.3125	6		1											1.89	6	2.16	6		0.875
179	6	Newman & Davies, 1988	1988	40 C, Buxus microphylla japonica		day 5	0.2	6	0.2625	6		0.761905											1.485	6	1.89	6		0.785714
180	1	Newman & Davies, 1988	1988	40 C, Pittosporum tobira 'Wheeler'		day 0	0.365	6	0.365	6	6	1	0.951389	-0.0498324									2.25	6	2.25	6	6	1	2.08333	0.733969
180	2	Newman & Davies, 1988	1988	40 C, Pittosporum tobira 'Wheeler'		day 1	0.2555	6	0.219	6		1.16667											2.25	6	0.75	6		3
180	3	Newman & Davies, 1988	1988	40 C, Pittosporum tobira 'Wheeler'		day 2	0.146	6	0.219	6		0.666667											0.75	6	0.375	6		2
180	4	Newman & Davies, 1988	1988	40 C, Pittosporum tobira 'Wheeler'		day 3	0.12775	6	0.146	6		0.875											1.125	6	0.75	6		1.5
180	5	Newman & Davies, 1988	1988	40 C, Pittosporum tobira 'Wheeler'		day 4	0.0365	6	0.0365	6		1											0.75	6	0.75	6		1
180	6	Newman & Davies, 1988	1988	40 C, Pittosporum tobira 'Wheeler'		day 5	0.01825	6	0.01825	6		1											1.5	6	0.375	6		4
181	1	Newman & Davies, 1988	1988	45 C, Berberis thunbergii 'Atropurpurea'		day 0	0.2975	6	0.2975	6	6	1	1.35417	0.303186									2.5575	6	1.86	6	6	1.375	0.66369	-0.409939
181	2	Newman & Davies, 1988	1988	45 C, Berberis thunbergii 'Atropurpurea'		day 1	0.1575	6	0.14	6		1.125											1.085	6	1.86	6		0.583333
181	3	Newman & Davies, 1988	1988	45 C, Berberis thunbergii 'Atropurpurea'		day 2	0.09625	6	0.09625	6		1											0.465	6	0.6975	6		0.666667
181	4	Newman & Davies, 1988	1988	45 C, Berberis thunbergii 'Atropurpurea'		day 3	0.06125	6	0.06125	6		1											0.62	6	0.93	6		0.666667
181	5	Newman & Davies, 1988	1988	45 C, Berberis thunbergii 'Atropurpurea'		day 4	0.0175	6	0.0175	6		1											0.3875	6	1.085	6		0.357143
181	6	Newman & Davies, 1988	1988	45 C, Berberis thunbergii 'Atropurpurea'		day 5	0.02625	6	0.00875	6		3											0.155	6	0.465	6		0.333333
182	1	Newman & Davies, 1988	1988	45 C, Buxus microphylla japonica		day 0	0.45	6	0.35	6	6	1.28571	6.83929	1.92268									1.08	6	0.81	6	6	1.33333	3.66667	1.29928
182	2	Newman & Davies, 1988	1988	45 C, Buxus microphylla japonica		day 1	0.175	6	0.175	6		1											1.62	6	0.81	6		2
182	3	Newman & Davies, 1988	1988	45 C, Buxus microphylla japonica		day 2	0.0875	6	0.0875	6		1											0.54	6	0.27	6		2
182	4	Newman & Davies, 1988	1988	45 C, Buxus microphylla japonica		day 3	0.175	6	0.1	6		1.75											1.08	6	0.405	6		2.66667
182	5	Newman & Davies, 1988	1988	45 C, Buxus microphylla japonica		day 4	0.075	6	0.0125	6		6											0.54	6	0.27	6		2
182	6	Newman & Davies, 1988	1988	45 C, Buxus microphylla japonica		day 5	0.075	6	0.0025	6		30											1.62	6	0.135	6		12
183	1	Newman & Davies, 1988	1988	45 C, Pittosporum tobira 'Wheeler'		day 0	0.34675	6	0.45625	6	6	0.76	0.888571	-0.11814									1.875	6	2.25	6	6	0.833333	0.888889	-0.117783
183	2	Newman & Davies, 1988	1988	45 C, Pittosporum tobira 'Wheeler'		day 1	0.073	6	0.12775	6		0.571429											0.375	6	0.75	6		0.5
183	3	Newman & Davies, 1988	1988	45 C, Pittosporum tobira 'Wheeler'		day 2	0.073	6	0.073	6		1											0.375	6	0.375	6		1
183	4	Newman & Davies, 1988	1988	45 C, Pittosporum tobira 'Wheeler'		day 3	0.05475	6	0.05475	6		1											0.375	6	0.375	6		1
183	5	Newman & Davies, 1988	1988	45 C, Pittosporum tobira 'Wheeler'		day 4	0.0365	6	0.0365	6		1											0.075	6	0.075	6		1
183	6	Newman & Davies, 1988	1988	45 C, Pittosporum tobira 'Wheeler'		day 5	0.01825	6	0.01825	6		1											0.075	6	0.075	6		1
234	1	Trent et al., 1989	1989			May 8	1.54	4	0.87	4	6	1.77011	1.7395	0.5536	22.8	4	12.5	4	6	1.824	1.6364	0.492497	9.3	4	7	4	6	1.32857	1.3986	0.335469
234	2	Trent et al., 1989	1989			May 9 am	1.4	4	0.63	4		2.22222			19.1	4	9.1	4		2.0989			7	4	4.6	4		1.52174
234	3	Trent et al., 1989	1989			May 9 pm	1.87	4	1.11	4		1.68468			20.3	4	12.1	4		1.67769			10.6	4	8.2	4		1.29268
234	4	Trent et al., 1989	1989			May 15 am	0.52	4	0.24	4		2.16667			9.1	4	4.3	4		2.11628			4.8	4	2.7	4		1.77778
234	5	Trent et al., 1989	1989			May 15 pm	0.44	4	0.25	4		1.76			7.5	4	3.6	4		2.08333			5.6	4	3.6	4		1.55556
234	6	Trent et al., 1989	1989			May 23	0.3	4	0.36	4		0.833333			0.02	4	1.1	4		0.0181818			5.4	4	5.9	4		0.915254
248	1	Syvertsen & Graham, 1990	1990			leaf age 1	692.641	10	629.632	10	6	1.10007	1.05641	0.0548753	2.80145	10	3.15744	10	6	0.887254	0.943585	-0.0580692
248	2	Syvertsen & Graham, 1990	1990			leaf age 2	511.892	10	542.247	3		0.94402			4.69569	10	4.64006	3		1.01199
248	3	Syvertsen & Graham, 1990	1990			leaf age 3	506.373	10	307.687	3		1.64574			8.35059	10	8.62442	3		0.96825
248	4	Syvertsen & Graham, 1990	1990			leaf age 4	299.869	10	485.677	10		0.617424			8.54255	10	9.33844	10		0.914773
248	5	Syvertsen & Graham, 1990	1990			leaf age 5	367.477	10	372.536	10		0.98642			9.54513	10	10.6727	10		0.89435
248	6	Syvertsen & Graham, 1990	1990			leaf age 6	579.501	10	554.665	10		1.04478			10.7998	10	10.9655	10		0.984892
250	1	Augé et al., 1992	1992	macronutrients, V. unguiculata	unstressed	time -4	4.7234	8	3.08511	8	4	1.53103	1.68942	0.524386
250	2	Augé et al., 1992	1992	macronutrients, V. unguiculata	unstressed	time -3	5.45745	8	2.78723	8		1.95802
250	3	Augé et al., 1992	1992	macronutrients, V. unguiculata	unstressed	time -2	4.71277	8	2.80851	8		1.67803
250	4	Augé et al., 1992	1992	macronutrients, V. unguiculata	unstressed	time -1	5.04255	8	3.17021	8		1.5906
251	1	Augé et al., 1992	1992	macronutrients, V. unguiculata	osmotic stress	time 1	6.78723	8	3.67021	8	24	1.84928	2.32708	0.844613
251	2	Augé et al., 1992	1992	macronutrients, V. unguiculata	osmotic stress	time 2	6.40426	8	4.34043	8		1.47549
251	3	Augé et al., 1992	1992	macronutrients, V. unguiculata	osmotic stress	time 3	3.41489	8	2.96809	8		1.15054
251	4	Augé et al., 1992	1992	macronutrients, V. unguiculata	osmotic stress	time 4	3.81915	8	2.10638	8		1.81313
251	5	Augé et al., 1992	1992	macronutrients, V. unguiculata	osmotic stress	time 5	3.65957	8	2.41489	8		1.51542
251	6	Augé et al., 1992	1992	macronutrients, V. unguiculata	osmotic stress	time 6	2.60638	8	1.7766	8		1.46707
251	7	Augé et al., 1992	1992	macronutrients, V. unguiculata	osmotic stress	time 7	2.3617	8	1.15957	8		2.0367
251	8	Augé et al., 1992	1992	macronutrients, V. unguiculata	osmotic stress	time 8	2.15957	8	0.851064	8		2.5375
251	9	Augé et al., 1992	1992	macronutrients, V. unguiculata	osmotic stress	time 9	2.03191	8	0.680851	8		2.98438
251	10	Augé et al., 1992	1992	macronutrients, V. unguiculata	osmotic stress	time 10	2.1383	8	0.670213	8		3.19048
251	11	Augé et al., 1992	1992	macronutrients, V. unguiculata	osmotic stress	time 11	2.11702	8	0.680851	8		3.10938
251	12	Augé et al., 1992	1992	macronutrients, V. unguiculata	osmotic stress	time 12	2.18085	8	0.670213	8		3.25397
251	13	Augé et al., 1992	1992	macronutrients, V. unguiculata	osmotic stress	time 13	2.21277	8	1.01064	8		2.18947
251	14	Augé et al., 1992	1992	macronutrients, V. unguiculata	osmotic stress	time 14	2.11702	8	0.93617	8		2.26136
251	15	Augé et al., 1992	1992	macronutrients, V. unguiculata	osmotic stress	time 15	2.06383	8	0.819149	8		2.51948
251	16	Augé et al., 1992	1992	macronutrients, V. unguiculata	osmotic stress	time 16	2.12766	8	0.787234	8		2.7027
251	17	Augé et al., 1992	1992	macronutrients, V. unguiculata	osmotic stress	time 17	2.01064	8	0.882979	8		2.27711
251	18	Augé et al., 1992	1992	macronutrients, V. unguiculata	osmotic stress	time 18	2.12766	8	0.93617	8		2.27273
251	19	Augé et al., 1992	1992	macronutrients, V. unguiculata	osmotic stress	time 19	1.95745	8	0.893617	8		2.19048
251	20	Augé et al., 1992	1992	macronutrients, V. unguiculata	osmotic stress	time 20	2.2234	8	0.734043	8		3.02899
251	21	Augé et al., 1992	1992	macronutrients, V. unguiculata	osmotic stress	time 21	2.15957	8	0.87234	8		2.47561
251	22	Augé et al., 1992	1992	macronutrients, V. unguiculata	osmotic stress	time 22	1.91489	8	0.744681	8		2.57143
251	23	Augé et al., 1992	1992	macronutrients, V. unguiculata	osmotic stress	time 23	2.12766	8	0.882979	8		2.40964
251	24	Augé et al., 1992	1992	macronutrients, V. unguiculata	osmotic stress	time 24	2.02128	8	0.787234	8		2.56757
252	1	Augé et al., 1992	1992	sorbitol, V. unguiculata	unstressed	time -5	5.37566	8	3.11111	8	5	1.72789	1.72843	0.547215
252	2	Augé et al., 1992	1992	sorbitol, V. unguiculata	unstressed	time -4	6.40212	8	3.64021	8		1.75872
252	3	Augé et al., 1992	1992	sorbitol, V. unguiculata	unstressed	time -3	4.91005	8	3.34392	8		1.46835
252	4	Augé et al., 1992	1992	sorbitol, V. unguiculata	unstressed	time -2	5.57672	8	3.32275	8		1.67834
252	5	Augé et al., 1992	1992	sorbitol, V. unguiculata	unstressed	time -1	7.20635	8	3.5873	8		2.00885
253	1	Augé et al., 1992	1992	sorbitol, V. unguiculata	osmotic stress	time 1	6.71958	8	3.87302	8	24	1.73497	1.33563	0.289405
253	2	Augé et al., 1992	1992	sorbitol, V. unguiculata	osmotic stress	time 2	5.20635	8	3.48148	8		1.49544
253	3	Augé et al., 1992	1992	sorbitol, V. unguiculata	osmotic stress	time 3	3.80952	8	3.14286	8		1.21212
253	4	Augé et al., 1992	1992	sorbitol, V. unguiculata	osmotic stress	time 4	3.80952	8	2.73016	8		1.39535
253	5	Augé et al., 1992	1992	sorbitol, V. unguiculata	osmotic stress	time 5	3.36508	8	2.50794	8		1.34177
253	6	Augé et al., 1992	1992	sorbitol, V. unguiculata	osmotic stress	time 6	3.1746	8	2.47619	8		1.28205
253	7	Augé et al., 1992	1992	sorbitol, V. unguiculata	osmotic stress	time 7	2.93122	8	2.13757	8		1.37129
253	8	Augé et al., 1992	1992	sorbitol, V. unguiculata	osmotic stress	time 8	2.2328	8	1.91534	8		1.16575
253	9	Augé et al., 1992	1992	sorbitol, V. unguiculata	osmotic stress	time 9	2.04233	8	1.87302	8		1.0904
253	10	Augé et al., 1992	1992	sorbitol, V. unguiculata	osmotic stress	time 10	2.08466	8	1.67196	8		1.24684
253	11	Augé et al., 1992	1992	sorbitol, V. unguiculata	osmotic stress	time 11	2	8	1.86243	8		1.07386
253	12	Augé et al., 1992	1992	sorbitol, V. unguiculata	osmotic stress	time 12	2.13757	8	1.56614	8		1.36486
253	13	Augé et al., 1992	1992	sorbitol, V. unguiculata	osmotic stress	time 13	2	8	1.51323	8		1.32168
253	14	Augé et al., 1992	1992	sorbitol, V. unguiculata	osmotic stress	time 14	1.79894	8	1.51323	8		1.18881
253	15	Augé et al., 1992	1992	sorbitol, V. unguiculata	osmotic stress	time 15	1.98942	8	1.52381	8		1.30556
253	16	Augé et al., 1992	1992	sorbitol, V. unguiculata	osmotic stress	time 16	2.03175	8	1.51323	8		1.34266
253	17	Augé et al., 1992	1992	sorbitol, V. unguiculata	osmotic stress	time 17	1.84127	8	1.41799	8		1.29851
253	18	Augé et al., 1992	1992	sorbitol, V. unguiculata	osmotic stress	time 18	2	8	1.36508	8		1.46512
253	19	Augé et al., 1992	1992	sorbitol, V. unguiculata	osmotic stress	time 19	2.03175	8	1.42857	8		1.42222
253	20	Augé et al., 1992	1992	sorbitol, V. unguiculata	osmotic stress	time 20	1.89418	8	1.28042	8		1.47934
253	21	Augé et al., 1992	1992	sorbitol, V. unguiculata	osmotic stress	time 21	1.89418	8	1.41799	8		1.33582
253	22	Augé et al., 1992	1992	sorbitol, V. unguiculata	osmotic stress	time 22	1.64021	8	1.33333	8		1.23016
253	23	Augé et al., 1992	1992	sorbitol, V. unguiculata	osmotic stress	time 23	1.8836	8	1.3545	8		1.39062
253	24	Augé et al., 1992	1992	sorbitol, V. unguiculata	osmotic stress	time 24	1.84127	8	1.22751	8		1.5
254	1	Augé et al., 1992	1992	sorbitol, G. max	unstressed	time -4	8.51648	4	8.4156	4	5	1.01199	0.959784	-0.0410471	16.3412	4	15.6353	4	5	1.04515	1.05092	0.0496636
254	2	Augé et al., 1992	1992	sorbitol, G. max	unstressed	time -3	8.55683	4	8.5501	4		1.00079			16.5176	4	15.9529	4		1.0354
254	3	Augé et al., 1992	1992	sorbitol, G. max	unstressed	time -2	8.3887	4	8.87962	4		0.944714			16.7647	4	15.3882	4		1.08945
254	4	Augé et al., 1992	1992	sorbitol, G. max	unstressed	time -1	8.53665	4	9.25622	4		0.922261			16.9412	4	16.5176	4		1.02564
254	5	Augé et al., 1992	1992	sorbitol, G. max	unstressed	time 0	8.71822	4	9.48487	4		0.919172			17.1176	4	16.1647	4		1.05895
255	1	Augé et al., 1992	1992	sorbitol, G. max	osmotic stress	time 1	8.87962	4	9.26295	4	15	0.958618	1.0076	0.00756943	17.2235	4	16.3412	4	15	1.054	1.85643	0.618653
255	2	Augé et al., 1992	1992	sorbitol, G. max	osmotic stress	time 2	8.65098	4	9.08137	4		0.952607			16.5882	4	15.6353	4		1.06095
255	3	Augé et al., 1992	1992	sorbitol, G. max	osmotic stress	time 3	7.99193	4	8.65098	4		0.923818			15.9882	4	14.8588	4		1.07601
255	4	Augé et al., 1992	1992	sorbitol, G. max	osmotic stress	time 4	7.66913	4	8.20713	4		0.934448			15.6706	4	13.9765	4		1.12121
255	5	Augé et al., 1992	1992	sorbitol, G. max	osmotic stress	time 5	6.99664	4	7.90451	4		0.885145			14.2588	4	14.0824	4		1.01253
255	6	Augé et al., 1992	1992	sorbitol, G. max	osmotic stress	time 6	6.49899	4	7.54136	4		0.86178			13.3059	4	13.8	4		0.964194
255	7	Augé et al., 1992	1992	sorbitol, G. max	osmotic stress	time 7	6.16947	4	6.96301	4		0.886034			12.6353	4	13.0588	4		0.967568
255	8	Augé et al., 1992	1992	sorbitol, G. max	osmotic stress	time 8	5.54405	4	6.85541	4		0.808711			11.7882	4	12.8824	4		0.915068
255	9	Augé et al., 1992	1992	sorbitol, G. max	osmotic stress	time 9	5.9072	4	7.01681	4		0.841863			12.28	4	12.49	4		0.983187
255	10	Augé et al., 1992	1992	sorbitol, G. max	osmotic stress	time 10	5.40955	4	6.87559	4		0.786776			11.0471	4	12.6	4		0.876751
255	11	Augé et al., 1992	1992	sorbitol, G. max	osmotic stress	time 11	5.2885	4	6.59314	4		0.802122			9.95294	4	12.6	4		0.789916
255	12	Augé et al., 1992	1992	sorbitol, G. max	osmotic stress	time 12	5.423	4	6.59314	4		0.822521			10.5882	4	12.6	4		0.840336
255	13	Augé et al., 1992	1992	sorbitol, G. max	osmotic stress	time 13	4.23941	4	2.63887	4		1.60652			7.72941	4	0.988235	4		7.82143
255	14	Augé et al., 1992	1992	sorbitol, G. max	osmotic stress	time 14	4.01076	4	2.6187	4		1.53159			7.05882	4	1.16471	4		6.06061
255	15	Augé et al., 1992	1992	sorbitol, G. max	osmotic stress	time 15	4.27303	4	2.82717	4		1.51142			6.17647	4	2.68235	4		2.30263
256	1	Awotoye et al., 1992	1992	Acacia auriculiformis	unstressed	10:00 hrs	137.936	3	119.571	3	3	1.15359	1.21877	0.197844
256	2	Awotoye et al., 1992	1992	Acacia auriculiformis	unstressed	14:00 hrs	84.8525	3	69.1689	3		1.22674
256	3	Awotoye et al., 1992	1992	Acacia auriculiformis	unstressed	18:00 hrs	95.4424	3	74.7989	3		1.27599
257	1	Awotoye et al., 1992	1992	Gliricidia sepium	unstressed	10:00 hrs	99.4638	3	80.0268	3	3	1.24288	1.3081	0.268576
257	2	Awotoye et al., 1992	1992	Gliricidia sepium	unstressed	14:00 hrs	89.8123	3	74.933	3		1.19857
257	3	Awotoye et al., 1992	1992	Gliricidia sepium	unstressed	18:00 hrs	75.3351	3	50.8043	3		1.48285
258	1	Awotoye et al., 1992	1992	Acacia auriculiformis	drought-acclimated	10:00 hrs	93.4316	3	24.1287	3	3	3.87222	3.94963	1.37362
258	2	Awotoye et al., 1992	1992	Acacia auriculiformis	drought-acclimated	14:00 hrs	50.6702	3	9.65147	3		5.25
258	3	Awotoye et al., 1992	1992	Acacia auriculiformis	drought-acclimated	18:00 hrs	54.8257	3	20.1072	3		2.72667
259	1	Awotoye et al., 1992	1992	Gliricidia sepium	drought-acclimated	10:00 hrs	50.2681	3	29.7587	3	3	1.68919	14.4593	2.67134
259	2	Awotoye et al., 1992	1992	Gliricidia sepium	drought-acclimated	14:00 hrs	54.4236	3	20.2413	3		2.68874
259	3	Awotoye et al., 1992	1992	Gliricidia sepium	drought-acclimated	18:00 hrs	20.9115	3	0.536193	3		39
288	1	Drüge & Schönbeck, 1992	1992			25 d									49.3	4	39.8	4	3	1.23869	1.23056	0.207473	21	4	18.9	4	3	1.11111	1.18217	0.167348
288	2	Drüge & Schönbeck, 1992	1992			28 d									48.9	4	37.6	4		1.30053			23.9	4	18.1	4		1.32044
288	3	Drüge & Schönbeck, 1992	1992			32 d									51.4	4	44.6	4		1.15247			29.1	4	26.1	4		1.11494
289	1	Panwar, 1992	1992			75 d									9.7	5	7.5	5	2	1.29333	1.25536	0.227424
289	2	Panwar, 1992	1992			90 d									8.4	5	6.9	5		1.21739
290	1	Davies et al., 1993	1993	non-acclimated	droughted	day 17 am	0.18662	5	0.209507	5	5	0.890756	1.04311	0.0422033	9.03139	5	8.98541	5	5	1.00512	1.15584	0.144827
290	2	Davies et al., 1993	1993	non-acclimated	droughted	day 17 pm	0.15669	5	0.130282	5		1.2027			9.03062	5	7.92721	5		1.13919
290	3	Davies et al., 1993	1993	non-acclimated	droughted	day 19 am	0.0669014	5	0.0915493	5		0.730769			4.37954	5	4.97722	5		0.879917
290	4	Davies et al., 1993	1993	non-acclimated	droughted	day 19 pm	0.056338	5	0.040493	5		1.3913			3.965	5	2.81572	5		1.40817
290	5	Davies et al., 1993	1993	non-acclimated	droughted	day 22 pm	0.0757042	5	0.0757042	5		1			4.64215	5	3.44679	5		1.3468
291	1	Davies et al., 1993	1993	acclimated	unstressed	day 1 am	0.401408	5	0.448944	5	2	0.894118	0.835384	-0.179864	10.1102	5	11.9492	5	2	0.846098	0.923055	-0.0800668
291	2	Davies et al., 1993	1993	acclimated	unstressed	day 1 pm	0.269366	5	0.346831	5		0.77665			8.63844	5	8.63834	5		1.00001
292	1	Davies et al., 1993	1993	acclimated	droughted	day 3 am	0.165493	5	0.163732	5	9	1.01075	1.97467	0.680402	9.32058	5	8.67693	5	9	1.07418	1.64287	0.496446
292	2	Davies et al., 1993	1993	acclimated	droughted	day 3 pm	0.123239	5	0.028169	5		4.375			7.71087	5	2.51568	5		3.06513
292	3	Davies et al., 1993	1993	acclimated	droughted	day 11 am	0.109155	5	0.096831	5		1.12727			7.61287	5	6.6473	5		1.14526
292	4	Davies et al., 1993	1993	acclimated	droughted	day 11 pm	0.0739437	5	0.0158451	5		4.66667			5.68125	5	1.58936	5		3.57455
292	5	Davies et al., 1993	1993	acclimated	droughted	day 17 am	0.167254	5	0.110915	5		1.50794			9.58299	5	7.88191	5		1.21582
292	6	Davies et al., 1993	1993	acclimated	droughted	day 17 pm	0.140845	5	0.102113	5		1.37931			8.98474	5	7.65136	5		1.17427
292	7	Davies et al., 1993	1993	acclimated	droughted	day 19 am	0.109155	5	0.110915	5		0.984127			6.63233	5	6.40245	5		1.0359
292	8	Davies et al., 1993	1993	acclimated	droughted	day 19 pm	0.121479	5	0.112676	5		1.07812			7.13729	5	6.90741	5		1.03328
292	9	Davies et al., 1993	1993	acclimated	droughted	day 22 pm	0.121479	5	0.0739437	5		1.64286			7.21685	5	4.9179	5		1.46747
302	1	Peng et al., 1993	1993	1 P		day 48									6.64	6	4.17	6	4	1.59233	1.49726	0.403639
302	2	Peng et al., 1993	1993	1 P		day 57									6.08	6	4.08	6		1.4902
302	3	Peng et al., 1993	1993	1 P		day 71									5.46	6	3.59	6		1.52089
302	4	Peng et al., 1993	1993	1 P		day 85									5.21	6	3.76	6		1.38564
303	1	Peng et al., 1993	1993	5 P		day 48									5.78	6	5.88	6	4	0.982993	0.988353	-0.0117151
303	2	Peng et al., 1993	1993	5 P		day 57									5.34	6	5.23	6		1.02103
303	3	Peng et al., 1993	1993	5 P		day 71									4.47	6	4.62	6		0.967532
303	4	Peng et al., 1993	1993	5 P		day 85									4.87	6	4.96	6		0.981855
304	1	Augé et al., 1994	1994	low P - all watered		day -9	169.091	7	138.387	7	12	1.22187	1.01851	0.0183361
304	2	Augé et al., 1994	1994	low P - all watered		day -8	204.545	7	200.323	7		1.02108
304	3	Augé et al., 1994	1994	low P - all watered		day -4	239.091	7	211.935	7		1.12813
304	4	Augé et al., 1994	1994	low P - all watered		day 0	157.273	7	158.71	7		0.990946
304	5	Augé et al., 1994	1994	low P - all watered		day 2	465.455	7	360	7		1.29293
304	6	Augé et al., 1994	1994	low P - all watered		day 5	432.727	7	449.032	7		0.963689
304	7	Augé et al., 1994	1994	low P - all watered		day 6	293.636	7	263.226	7		1.11553
304	8	Augé et al., 1994	1994	low P - all watered		day 10	296.364	7	351.29	7		0.843643
304	9	Augé et al., 1994	1994	low P - all watered		day 12	278.182	7	324.194	7		0.858073
304	10	Augé et al., 1994	1994	low P - all watered		day 15	206.364	7	315.484	7		0.654118
304	11	Augé et al., 1994	1994	low P - all watered		day 18	449.091	7	426.774	7		1.05229
304	12	Augé et al., 1994	1994	low P - all watered		day 20	181.818	7	168.387	7		1.07976
305	1	Augé et al., 1994	1994	medium P - all watered		day -9	133.099	7	144.194	7	12	0.923055	0.947182	-0.0542639
305	2	Augé et al., 1994	1994	medium P - all watered		day -8	164.789	7	260.323	7		0.633017
305	3	Augé et al., 1994	1994	medium P - all watered		day -4	238.129	7	243.871	7		0.976454
305	4	Augé et al., 1994	1994	medium P - all watered		day 0	157.545	7	159.677	7		0.986647
305	5	Augé et al., 1994	1994	medium P - all watered		day 2	425.553	7	399.677	7		1.06474
305	6	Augé et al., 1994	1994	medium P - all watered		day 5	377.565	7	386.129	7		0.977822
305	7	Augé et al., 1994	1994	medium P - all watered		day 6	236.318	7	229.355	7		1.03036
305	8	Augé et al., 1994	1994	medium P - all watered		day 10	409.256	7	260.323	7		1.57211
305	9	Augé et al., 1994	1994	medium P - all watered		day 12	260.765	7	286.452	7		0.910327
305	10	Augé et al., 1994	1994	medium P - all watered		day 15	252.616	7	300.968	7		0.839345
305	11	Augé et al., 1994	1994	medium P - all watered		day 18	336.821	7	489.677	7		0.687842
305	12	Augé et al., 1994	1994	medium P - all watered		day 20	121.328	7	158.71	7		0.764465
306	1	Augé et al., 1994	1994	high P - all watered		day -9	156.64	7	156.731	7	12	0.99942	1.09341	0.0893043
306	2	Augé et al., 1994	1994	high P - all watered		day -8	266.197	7	245.192	7		1.08567
306	3	Augé et al., 1994	1994	high P - all watered		day -4	304.225	7	274.038	7		1.11016
306	4	Augé et al., 1994	1994	high P - all watered		day 0	121.328	7	142.308	7		0.852575
306	5	Augé et al., 1994	1994	high P - all watered		day 2	439.135	7	430.769	7		1.01942
306	6	Augé et al., 1994	1994	high P - all watered		day 5	486.217	7	424.038	7		1.14663
306	7	Augé et al., 1994	1994	high P - all watered		day 6	301.509	7	256.731	7		1.17442
306	8	Augé et al., 1994	1994	high P - all watered		day 10	322.334	7	314.423	7		1.02516
306	9	Augé et al., 1994	1994	high P - all watered		day 12	354.93	7	325.962	7		1.08887
306	10	Augé et al., 1994	1994	high P - all watered		day 15	297.887	7	303.846	7		0.980389
306	11	Augé et al., 1994	1994	high P - all watered		day 18	430.986	7	329.808	7		1.30678
306	12	Augé et al., 1994	1994	high P - all watered		day 20	238.129	7	178.846	7		1.33147
307	1	Augé et al., 1994	1994	low P - half watered		day -9	165.455	7	155.806	7	12	1.06192	1.0505	0.0492676
307	2	Augé et al., 1994	1994	low P - half watered		day -8	241.818	7	155.806	7		1.55204
307	3	Augé et al., 1994	1994	low P - half watered		day -4	225.455	7	245.806	7		0.917204
307	4	Augé et al., 1994	1994	low P - half watered		day 0	141.818	7	139.355	7		1.01768
307	5	Augé et al., 1994	1994	low P - half watered		day 2	440.909	7	367.742	7		1.19896
307	6	Augé et al., 1994	1994	low P - half watered		day 5	400	7	432.581	7		0.924683
307	7	Augé et al., 1994	1994	low P - half watered		day 6	285.455	7	252.581	7		1.13015
307	8	Augé et al., 1994	1994	low P - half watered		day 10	323.636	7	278.71	7		1.1612
307	9	Augé et al., 1994	1994	low P - half watered		day 12	310.909	7	295.161	7		1.05335
307	10	Augé et al., 1994	1994	low P - half watered		day 15	229.091	7	327.097	7		0.700377
307	11	Augé et al., 1994	1994	low P - half watered		day 18	357.273	7	376.452	7		0.949054
307	12	Augé et al., 1994	1994	low P - half watered		day 20	110.909	7	118.065	7		0.939394
308	1	Augé et al., 1994	1994	medium P - half watered		day -9	137.626	7	188.71	7	12	0.729299	1.25314	0.225651
308	2	Augé et al., 1994	1994	medium P - half watered		day -8	216.398	7	237.097	7		0.912701
308	3	Augé et al., 1994	1994	medium P - half watered		day -4	270.724	7	263.226	7		1.02849
308	4	Augé et al., 1994	1994	medium P - half watered		day 0	140.342	7	136.452	7		1.02851
308	5	Augé et al., 1994	1994	medium P - half watered		day 2	414.688	7	382.258	7		1.08484
308	6	Augé et al., 1994	1994	medium P - half watered		day 5	402.012	7	390.968	7		1.02825
308	7	Augé et al., 1994	1994	medium P - half watered		day 6	287.022	7	235.161	7		1.22053
308	8	Augé et al., 1994	1994	medium P - half watered		day 10	229.98	7	226.452	7		1.01558
308	9	Augé et al., 1994	1994	medium P - half watered		day 12	284.306	7	306.774	7		0.926759
308	10	Augé et al., 1994	1994	medium P - half watered		day 15	308.753	7	266.129	7		1.16016
308	11	Augé et al., 1994	1994	medium P - half watered		day 18	420.121	7	367.742	7		1.14243
308	12	Augé et al., 1994	1994	medium P - half watered		day 20	192.857	7	51.2903	7		3.76011
309	1	Augé et al., 1994	1994	high P - half watered		day -9	148.491	7	174.038	7	12	0.853208	0.911468	-0.0926992
309	2	Augé et al., 1994	1994	high P - half watered		day -8	189.235	7	292.308	7		0.647384
309	3	Augé et al., 1994	1994	high P - half watered		day -4	249.899	7	326.923	7		0.764398
309	4	Augé et al., 1994	1994	high P - half watered		day 0	154.829	7	184.615	7		0.838657
309	5	Augé et al., 1994	1994	high P - half watered		day 2	425.553	7	430.769	7		0.987892
309	6	Augé et al., 1994	1994	high P - half watered		day 5	407.445	7	381.731	7		1.06736
309	7	Augé et al., 1994	1994	high P - half watered		day 6	265.292	7	248.077	7		1.06939
309	8	Augé et al., 1994	1994	high P - half watered		day 10	224.547	7	291.346	7		0.770723
309	9	Augé et al., 1994	1994	high P - half watered		day 12	274.346	7	260.577	7		1.05284
309	10	Augé et al., 1994	1994	high P - half watered		day 15	248.994	7	306.731	7		0.811767
309	11	Augé et al., 1994	1994	high P - half watered		day 18	259.859	7	200	7		1.2993
309	12	Augé et al., 1994	1994	high P - half watered		day 20	105.03	7	135.577	7		0.774691
322	1	Ebel et al., 1994	1994	no roots dried or severed		day 0	3.61095	6	3.64512	6	17	0.990627	0.981979	-0.018185
322	2	Ebel et al., 1994	1994	no roots dried or severed		day 1	4.21614	6	3.88124	6		1.08629
322	3	Ebel et al., 1994	1994	no roots dried or severed		day 2	4.16066	6	4.13703	6		1.00571
322	4	Ebel et al., 1994	1994	no roots dried or severed		day 3	5.79467	6	6.36051	6		0.911039
322	5	Ebel et al., 1994	1994	no roots dried or severed		day 4	2.29971	6	2.16936	6		1.06009
322	6	Ebel et al., 1994	1994	no roots dried or severed		day 5	3.71686	6	3.8714	6		0.960082
322	7	Ebel et al., 1994	1994	no roots dried or severed		day 6	3.8732	6	3.95502	6		0.979311
322	8	Ebel et al., 1994	1994	no roots dried or severed		day 7	3.11167	6	3.73366	6		0.83341
322	9	Ebel et al., 1994	1994	no roots dried or severed		day 8	3.57061	6	3.81237	6		0.936585
322	10	Ebel et al., 1994	1994	no roots dried or severed		day 9	2.14337	6	2.10049	6		1.02041
322	11	Ebel et al., 1994	1994	no roots dried or severed		day 10	3.99424	6	3.79269	6		1.05314
322	12	Ebel et al., 1994	1994	no roots dried or severed		day 11	2.61239	6	2.95643	6		0.883631
322	13	Ebel et al., 1994	1994	no roots dried or severed		day 12	4.57925	6	4.99297	6		0.917139
322	14	Ebel et al., 1994	1994	no roots dried or severed		day 13	3.85807	6	3.70907	6		1.04017
322	15	Ebel et al., 1994	1994	no roots dried or severed		day 15	3.28314	6	3.88124	6		0.845901
322	16	Ebel et al., 1994	1994	no roots dried or severed		day 17	5.03314	6	4.69782	6		1.07138
322	17	Ebel et al., 1994	1994	no roots dried or severed		day 18	5.50216	6	5.00773	6		1.09873
323	1	Ebel et al., 1994	1994	1/4 roots dried		day 0	4.01945	6	3.34996	6	17	1.19985	1.09296	0.0888926
323	2	Ebel et al., 1994	1994	1/4 roots dried		day 1	4.36744	6	3.30569	6		1.32119
323	3	Ebel et al., 1994	1994	1/4 roots dried		day 2	4.2464	6	3.49754	6		1.21411
323	4	Ebel et al., 1994	1994	1/4 roots dried		day 3	5.92579	6	6.11455	6		0.96913
323	5	Ebel et al., 1994	1994	1/4 roots dried		day 4	2.3451	6	2.06606	6		1.13506
323	6	Ebel et al., 1994	1994	1/4 roots dried		day 5	3.73199	6	3.58609	6		1.04069
323	7	Ebel et al., 1994	1994	1/4 roots dried		day 6	3.54035	6	3.36472	6		1.0522
323	8	Ebel et al., 1994	1994	1/4 roots dried		day 7	3.17219	6	3.04006	6		1.04346
323	9	Ebel et al., 1994	1994	1/4 roots dried		day 8	3.52017	6	3.58609	6		0.98162
323	10	Ebel et al., 1994	1994	1/4 roots dried		day 9	2.04251	6	2.34645	6		0.870467
323	11	Ebel et al., 1994	1994	1/4 roots dried		day 10	5.00288	6	4.07309	6		1.22828
323	12	Ebel et al., 1994	1994	1/4 roots dried		day 11	2.94524	6	2.67604	6		1.1006
323	13	Ebel et al., 1994	1994	1/4 roots dried		day 12	4.70029	6	4.12228	6		1.14022
323	14	Ebel et al., 1994	1994	1/4 roots dried		day 13	3.63112	6	3.79269	6		0.9574
323	15	Ebel et al., 1994	1994	1/4 roots dried		day 15	3.67147	6	3.70415	6		0.991178
323	16	Ebel et al., 1994	1994	1/4 roots dried		day 17	5.15418	6	4.4617	6		1.1552
323	17	Ebel et al., 1994	1994	1/4 roots dried		day 18	5.69885	6	4.83064	6		1.17973
324	1	Ebel et al., 1994	1994	1/2 roots dried		day 0	3.6866	6	3.0007	6	17	1.22858	0.969519	-0.0309551
324	2	Ebel et al., 1994	1994	1/2 roots dried		day 1	3.79755	6	4.52073	6		0.84003
324	3	Ebel et al., 1994	1994	1/2 roots dried		day 2	4.21614	6	3.86648	6		1.09043
324	4	Ebel et al., 1994	1994	1/2 roots dried		day 3	4.79611	6	4.41743	6		1.08572
324	5	Ebel et al., 1994	1994	1/2 roots dried		day 4	1.99712	6	2.19888	6		0.908245
324	6	Ebel et al., 1994	1994	1/2 roots dried		day 5	3.44957	6	3.5123	6		0.98214
324	7	Ebel et al., 1994	1994	1/2 roots dried		day 6	3.01081	6	3.409	6		0.883195
324	8	Ebel et al., 1994	1994	1/2 roots dried		day 7	2.87464	6	3.47294	6		0.827724
324	9	Ebel et al., 1994	1994	1/2 roots dried		day 8	3.55548	6	3.5123	6		1.01229
324	10	Ebel et al., 1994	1994	1/2 roots dried		day 9	1.62896	6	2.40548	6		0.677188
324	11	Ebel et al., 1994	1994	1/2 roots dried		day 10	4.9121	6	3.90091	6		1.25922
324	12	Ebel et al., 1994	1994	1/2 roots dried		day 11	2.82925	6	2.86297	6		0.988224
324	13	Ebel et al., 1994	1994	1/2 roots dried		day 12	4.11023	6	4.39775	6		0.934621
324	14	Ebel et al., 1994	1994	1/2 roots dried		day 13	3.52017	6	4.36824	6		0.805857
324	15	Ebel et al., 1994	1994	1/2 roots dried		day 15	3.63112	6	3.0253	6		1.20025
324	16	Ebel et al., 1994	1994	1/2 roots dried		day 17	4.17075	6	4.89951	6		0.851259
324	17	Ebel et al., 1994	1994	1/2 roots dried		day 18	4.32709	6	4.77161	6		0.906841
325	1	Ebel et al., 1994	1994	3/4 roots dried		day 0	4.18588	6	3.92551	6	17	1.06633	1.00878	0.00873813
325	2	Ebel et al., 1994	1994	3/4 roots dried		day 1	4.46326	6	4.64863	6		0.960123
325	3	Ebel et al., 1994	1994	3/4 roots dried		day 2	4.90202	6	4.47646	6		1.09507
325	4	Ebel et al., 1994	1994	3/4 roots dried		day 3	6.52089	6	5.41602	6		1.204
325	5	Ebel et al., 1994	1994	3/4 roots dried		day 4	2.26945	6	2.17428	6		1.04377
325	6	Ebel et al., 1994	1994	3/4 roots dried		day 5	3.91859	6	4.63387	6		0.84564
325	7	Ebel et al., 1994	1994	3/4 roots dried		day 6	3.64121	6	3.35488	6		1.08535
325	8	Ebel et al., 1994	1994	3/4 roots dried		day 7	3.29827	6	3.35488	6		0.983125
325	9	Ebel et al., 1994	1994	3/4 roots dried		day 8	3.08141	6	3.26634	6		0.943384
325	10	Ebel et al., 1994	1994	3/4 roots dried		day 9	1.95173	6	2.32186	6		0.84059
325	11	Ebel et al., 1994	1994	3/4 roots dried		day 10	4.76585	6	3.93043	6		1.21255
325	12	Ebel et al., 1994	1994	3/4 roots dried		day 11	2.79395	6	2.8974	6		0.964295
325	13	Ebel et al., 1994	1994	3/4 roots dried		day 12	3.57061	6	3.88616	6		0.918801
325	14	Ebel et al., 1994	1994	3/4 roots dried		day 13	2.43084	6	3.46803	6		0.700928
325	15	Ebel et al., 1994	1994	3/4 roots dried		day 15	3.30836	6	3.24666	6		1.019
325	16	Ebel et al., 1994	1994	3/4 roots dried		day 17	5.23487	6	4.5896	6		1.14059
325	17	Ebel et al., 1994	1994	3/4 roots dried		day 18	4.35231	6	3.86648	6		1.12565
326	1	Ebel et al., 1994	1994	1/4 roots severed		day 0	3.88065	6	4.0992	6	17	0.946685	0.995859	-0.00414934
326	2	Ebel et al., 1994	1994	1/4 roots severed		day 1	4.47881	6	4.0152	6		1.11546
326	3	Ebel et al., 1994	1994	1/4 roots severed		day 2	3.64831	6	4.3792	6		0.833099
326	4	Ebel et al., 1994	1994	1/4 roots severed		day 3	5.92726	6	5.2864	6		1.12123
326	5	Ebel et al., 1994	1994	1/4 roots severed		day 4	2.0565	6	2.3184	6		0.887033
326	6	Ebel et al., 1994	1994	1/4 roots severed		day 5	3.31709	6	3.472	6		0.955383
326	7	Ebel et al., 1994	1994	1/4 roots severed		day 6	3.08475	6	3.5616	6		0.866112
326	8	Ebel et al., 1994	1994	1/4 roots severed		day 7	2.85734	6	3.388	6		0.843372
326	9	Ebel et al., 1994	1994	1/4 roots severed		day 8	3.82133	6	4.0768	6		0.937335
326	10	Ebel et al., 1994	1994	1/4 roots severed		day 9	2.18008	6	2.1336	6		1.02179
326	11	Ebel et al., 1994	1994	1/4 roots severed		day 10	4.34534	6	4.3008	6		1.01036
326	12	Ebel et al., 1994	1994	1/4 roots severed		day 11	2.80297	6	2.94	6		0.95339
326	13	Ebel et al., 1994	1994	1/4 roots severed		day 12	4.80014	6	4.8384	6		0.992093
326	14	Ebel et al., 1994	1994	1/4 roots severed		day 13	4.32556	6	4.0432	6		1.06984
326	15	Ebel et al., 1994	1994	1/4 roots severed		day 15	3.70268	6	3.3264	6		1.11312
326	16	Ebel et al., 1994	1994	1/4 roots severed		day 17	4.50847	6	4.6704	6		0.965329
326	17	Ebel et al., 1994	1994	1/4 roots severed		day 18	5.51695	6	4.2504	6		1.29798
327	1	Ebel et al., 1994	1994	1/2 roots severed		day 0	4.1476	6	3.1416	6	17	1.32022	1.10158	0.0967493
327	2	Ebel et al., 1994	1994	1/2 roots severed		day 1	5.20056	6	4.032	6		1.28982
327	3	Ebel et al., 1994	1994	1/2 roots severed		day 2	4.05862	6	3.724	6		1.08985
327	4	Ebel et al., 1994	1994	1/2 roots severed		day 3	4.41455	6	5.0008	6		0.882768
327	5	Ebel et al., 1994	1994	1/2 roots severed		day 4	2.32345	6	2.3688	6		0.980854
327	6	Ebel et al., 1994	1994	1/2 roots severed		day 5	4.19703	6	3.4944	6		1.20107
327	7	Ebel et al., 1994	1994	1/2 roots severed		day 6	3.88559	6	3.0576	6		1.2708
327	8	Ebel et al., 1994	1994	1/2 roots severed		day 7	3.18856	6	3.136	6		1.01676
327	9	Ebel et al., 1994	1994	1/2 roots severed		day 8	3.59887	6	3.4216	6		1.05181
327	10	Ebel et al., 1994	1994	1/2 roots severed		day 9	2.50636	6	2.1784	6		1.15055
327	11	Ebel et al., 1994	1994	1/2 roots severed		day 10	4.16737	6	3.7968	6		1.0976
327	12	Ebel et al., 1994	1994	1/2 roots severed		day 11	2.8178	6	2.8	6		1.00636
327	13	Ebel et al., 1994	1994	1/2 roots severed		day 12	4.53814	6	4.396	6		1.03233
327	14	Ebel et al., 1994	1994	1/2 roots severed		day 13	4.60734	6	3.7072	6		1.24281
327	15	Ebel et al., 1994	1994	1/2 roots severed		day 15	2.9661	6	3.0856	6		0.961272
327	16	Ebel et al., 1994	1994	1/2 roots severed		day 17	4.69633	6	4.704	6		0.998369
327	17	Ebel et al., 1994	1994	1/2 roots severed		day 18	5.51695	6	4.8664	6		1.13368
328	1	Ebel et al., 1994	1994	3/4 roots severed		day 0	4.05862	6	3.528	6	17	1.1504	0.976105	-0.0241849
328	2	Ebel et al., 1994	1994	3/4 roots severed		day 1	3.79167	6	4.1272	6		0.918702
328	3	Ebel et al., 1994	1994	3/4 roots severed		day 2	3.2726	6	3.2704	6		1.00067
328	4	Ebel et al., 1994	1994	3/4 roots severed		day 3	3.11441	6	3.1696	6		0.982587
328	5	Ebel et al., 1994	1994	3/4 roots severed		day 4	1.59675	6	1.6128	6		0.990049
328	6	Ebel et al., 1994	1994	3/4 roots severed		day 5	3.4654	6	3.4608	6		1.00133
328	7	Ebel et al., 1994	1994	3/4 roots severed		day 6	3.55932	6	3.1584	6		1.12694
328	8	Ebel et al., 1994	1994	3/4 roots severed		day 7	2.75847	6	2.2008	6		1.2534
328	9	Ebel et al., 1994	1994	3/4 roots severed		day 8	2.75847	6	2.8672	6		0.96208
328	10	Ebel et al., 1994	1994	3/4 roots severed		day 9	1.6709	6	1.9264	6		0.867371
328	11	Ebel et al., 1994	1994	3/4 roots severed		day 10	3.76695	6	3.9648	6		0.950098
328	12	Ebel et al., 1994	1994	3/4 roots severed		day 11	2.77331	6	3.1864	6		0.870357
328	13	Ebel et al., 1994	1994	3/4 roots severed		day 12	3.88559	6	3.8472	6		1.00998
328	14	Ebel et al., 1994	1994	3/4 roots severed		day 13	2.59534	6	2.9008	6		0.894698
328	15	Ebel et al., 1994	1994	3/4 roots severed		day 15	3.02048	6	3.3544	6		0.900453
328	16	Ebel et al., 1994	1994	3/4 roots severed		day 17	3.61864	6	4.368	6		0.828444
328	17	Ebel et al., 1994	1994	3/4 roots severed		day 18	3.79167	6	4.2784	6		0.886235
335	1	Augé et al., 1995	1995	all roots watered, Glomus intradices		day -5	251.046	15	258.996	15	8	0.969305	0.989646	-0.0104081
335	2	Augé et al., 1995	1995	all roots watered, Glomus intradices		day 0	131.799	15	138.075	15		0.954545
335	3	Augé et al., 1995	1995	all roots watered, Glomus intradices		day 4	126.151	15	128.661	15		0.980488
335	4	Augé et al., 1995	1995	all roots watered, Glomus intradices		day 7	152.929	15	150	15		1.01953
335	5	Augé et al., 1995	1995	all roots watered, Glomus intradices		day 10	299.372	15	276.569	15		1.08245
335	6	Augé et al., 1995	1995	all roots watered, Glomus intradices		day 14	174.477	15	159.205	15		1.09593
335	7	Augé et al., 1995	1995	all roots watered, Glomus intradices		day 19	173.849	15	196.444	15		0.884984
335	8	Augé et al., 1995	1995	all roots watered, Glomus intradices		day 21	233.264	15	250.837	15		0.929942
336	1	Augé et al., 1995	1995	all roots watered, Glomus etunicatum		day -5	261.506	15	258.996	15	8	1.00969	1.0362	0.0355606
336	2	Augé et al., 1995	1995	all roots watered, Glomus etunicatum		day 0	143.096	15	138.075	15		1.03636
336	3	Augé et al., 1995	1995	all roots watered, Glomus etunicatum		day 4	144.142	15	128.661	15		1.12033
336	4	Augé et al., 1995	1995	all roots watered, Glomus etunicatum		day 7	162.552	15	150	15		1.08368
336	5	Augé et al., 1995	1995	all roots watered, Glomus etunicatum		day 10	257.322	15	276.569	15		0.930408
336	6	Augé et al., 1995	1995	all roots watered, Glomus etunicatum		day 14	167.992	15	159.205	15		1.05519
336	7	Augé et al., 1995	1995	all roots watered, Glomus etunicatum		day 19	207.531	15	196.444	15		1.05644
336	8	Augé et al., 1995	1995	all roots watered, Glomus etunicatum		day 21	250.209	15	250.837	15		0.997498
337	1	Augé et al., 1995	1995	half of roots dried, Glomus intradices		day -5	222.686	15	262.914	15	8	0.846993	1.08349	0.0801891
337	2	Augé et al., 1995	1995	half of roots dried, Glomus intradices		day 0	140.37	15	141.629	15		0.991111
337	3	Augé et al., 1995	1995	half of roots dried, Glomus intradices		day 4	118.542	15	99.9714	15		1.18576
337	4	Augé et al., 1995	1995	half of roots dried, Glomus intradices		day 7	154.702	15	133.585	15		1.15807
337	5	Augé et al., 1995	1995	half of roots dried, Glomus intradices		day 10	261.554	15	242.066	15		1.08051
337	6	Augé et al., 1995	1995	half of roots dried, Glomus intradices		day 14	145.649	15	150.041	15		0.97073
337	7	Augé et al., 1995	1995	half of roots dried, Glomus intradices		day 19	157.216	15	128.557	15		1.22293
337	8	Augé et al., 1995	1995	half of roots dried, Glomus intradices		day 21	219.469	15	181.105	15		1.21183
338	1	Augé et al., 1995	1995	half of roots dried, Glomus etunicatum		day -5	242.754	15	262.914	15	8	0.923321	1.14899	0.138883
338	2	Augé et al., 1995	1995	half of roots dried, Glomus etunicatum		day 0	146.835	15	141.629	15		1.03676
338	3	Augé et al., 1995	1995	half of roots dried, Glomus etunicatum		day 4	121.063	15	99.9714	15		1.21097
338	4	Augé et al., 1995	1995	half of roots dried, Glomus etunicatum		day 7	175.167	15	133.585	15		1.31127
338	5	Augé et al., 1995	1995	half of roots dried, Glomus etunicatum		day 10	246.049	15	242.066	15		1.01645
338	6	Augé et al., 1995	1995	half of roots dried, Glomus etunicatum		day 14	167.563	15	150.041	15		1.11678
338	7	Augé et al., 1995	1995	half of roots dried, Glomus etunicatum		day 19	166.963	15	128.557	15		1.29875
338	8	Augé et al., 1995	1995	half of roots dried, Glomus etunicatum		day 21	231.382	15	181.105	15		1.27761
344	1	Osundina, 1995	1995	days	unstressed	day 0	220.619	4	201.804	4	8	1.09323	1.22433	0.202394									9.30818	4	8.42767	4	8	1.10448	1.20643	0.18767
344	2	Osundina, 1995	1995	days	unstressed	day 2	228.351	4	207.99	4		1.09789											8.23899	4	7.54717	4		1.09167
344	3	Osundina, 1995	1995	days	unstressed	say 4	218.814	4	175.773	4		1.24487											9.1195	4	7.54717	4		1.20833
344	4	Osundina, 1995	1995	days	unstressed	day 6	217.268	4	177.32	4		1.22529											7.54717	4	6.79245	4		1.11111
344	5	Osundina, 1995	1995	days	unstressed	day 8	212.629	4	173.196	4		1.22768											8.80503	4	7.16981	4		1.22807
344	6	Osundina, 1995	1995	days	unstressed	day 10	187.113	4	150.258	4		1.24528											8.55346	4	6.91824	4		1.23636
344	7	Osundina, 1995	1995	days	unstressed	day 12	199.485	4	153.866	4		1.29648											7.54717	4	6.10063	4		1.23711
344	8	Osundina, 1995	1995	days	unstressed	day 14	226.031	4	165.722	4		1.36392											8.93082	4	6.22642	4		1.43434
345	1	Osundina, 1995	1995	days	drought stress	day 0	188.918	4	185.825	4	8	1.01664	10.0581	2.30838									9.93711	4	7.79874	4	6	1.27419	1.98118	0.683692
345	2	Osundina, 1995	1995	days	drought stress	day 2	194.845	4	133.763	4		1.45665											9.0566	4	6.98113	4		1.2973
345	3	Osundina, 1995	1995	days	drought stress	say 4	197.423	4	106.701	4		1.85024											8.36478	4	6.28931	4		1.33
345	4	Osundina, 1995	1995	days	drought stress	day 6	134.794	4	76.5464	4		1.76094											6.28931	4	3.27044	4		1.92308
345	5	Osundina, 1995	1995	days	drought stress	day 8	123.711	4	54.1237	4		2.28571											4.27673	4	2.01258	4		2.125
345	6	Osundina, 1995	1995	days	drought stress	day 10	120.876	4	37.1134	4		3.25694											3.96226	4	1.00629	4		3.9375
345	7	Osundina, 1995	1995	days	drought stress	day 12	80.4124	4	2.31382	4		34.7531
345	8	Osundina, 1995	1995	days	drought stress	day 14	78.866	4	2.31382	4		34.0847
346	1	Osundina, 1995	1995	diurnal	unstressed	8:00a	120.645	4	89.6774	4	6	1.34532	0.992561	-0.00746638									3.95999	4	2.77884	4	6	1.42505	1.34118	0.293547
346	2	Osundina, 1995	1995	diurnal	unstressed	10:00a	270	4	204.839	4		1.31811											8.64529	4	5.84909	4		1.47806
346	3	Osundina, 1995	1995	diurnal	unstressed	12:00p	226.452	4	247.419	4		0.915254											7.36595	4	6.3104	4		1.16727
346	4	Osundina, 1995	1995	diurnal	unstressed	2:00p	148.065	4	183.871	4		0.805263											5.15849	4	3.66996	4		1.4056
346	5	Osundina, 1995	1995	diurnal	unstressed	4:00p	69.3548	4	84.8387	4		0.81749											4.37974	4	2.39289	4		1.83031
346	6	Osundina, 1995	1995	diurnal	unstressed	6:00p	46.4516	4	61.6129	4		0.753927											2.48379	4	3.35297	4		0.740771
347	1	Osundina, 1995	1995	diurnal	drought stress	8:00a	62.9032	4	62.9032	4	6	1	1.89454	0.638976									1.72285	4	1.78496	4	6	0.9652	1.6808	0.519271
347	2	Osundina, 1995	1995	diurnal	drought stress	10:00a	126.452	4	66.4516	4		1.90291											3.73892	4	2.37097	4		1.57696
347	3	Osundina, 1995	1995	diurnal	drought stress	12:00p	82.2581	4	47.4194	4		1.73469											4.19978	4	2.95697	4		1.4203
347	4	Osundina, 1995	1995	diurnal	drought stress	2:00p	36.4516	4	60.6452	4		0.601064											2.11656	4	0.874212	4		2.42111
347	5	Osundina, 1995	1995	diurnal	drought stress	4:00p	36.4516	4	11.2903	4		3.22857											1.0254	4	1.0254	4		1
347	6	Osundina, 1995	1995	diurnal	drought stress	6:00p	28.0645	4	9.67742	4		2.9											1.67672	4	0.620718	4		2.70125
383	1	Subramanian et al., 1995	1995	C0		day 2	0.528667	4	0.480606	4	19	1.1	1.26576	0.235674									13.905	4	12.6308	4	19	1.10087	1.20622	0.187495
383	2	Subramanian et al., 1995	1995	C0		day 3	0.419577	4	0.3965	4		1.0582											12.0665	4	11.7608	4		1.026
383	3	Subramanian et al., 1995	1995	C0		day 4	0.383092	4	0.302672	4		1.2657											10.7886	4	10.5594	4		1.02171
383	4	Subramanian et al., 1995	1995	C0		day 5	0.270648	4	0.272509	4		0.993174											8.36444	4	7.60017	4		1.10056
383	5	Subramanian et al., 1995	1995	C0		day 6	0.312205	4	0.241033	4		1.29528											8.0548	4	7.80002	4		1.03266
383	6	Subramanian et al., 1995	1995	C0		day 7	0.252548	4	0.211467	4		1.19427											8.00017	4	7.33774	4		1.09028
383	7	Subramanian et al., 1995	1995	C0		day 8	0.267905	4	0.24704	4		1.08446											6.51862	4	6.16177	4		1.05791
383	8	Subramanian et al., 1995	1995	C0		day 9	0.331799	4	0.284229	4		1.16736											7.17707	4	6.3617	4		1.12817
383	9	Subramanian et al., 1995	1995	C0		day 10	0.22338	4	0.187915	4		1.18873											6.35795	4	5.61893	4		1.13152
383	10	Subramanian et al., 1995	1995	C0		day 11	0.216667	4	0.175055	4		1.2377											5.36025	4	4.69789	4		1.14099
383	11	Subramanian et al., 1995	1995	C0		day 12	0.202813	4	0.159879	4		1.26854											6.19735	4	4.84716	4		1.27855
383	12	Subramanian et al., 1995	1995	C0		day 13	0.18615	4	0.151048	4		1.23239											4.99613	4	4.20639	4		1.18775
383	13	Subramanian et al., 1995	1995	C0		day 14	0.182719	4	0.146852	4		1.24424											5.349	4	3.76936	4		1.41907
383	14	Subramanian et al., 1995	1995	C0		day 15	0.199246	4	0.147398	4		1.35176											5.67616	4	4.122	4		1.37704
383	15	Subramanian et al., 1995	1995	C0		day 16	0.216667	4	0.147398	4		1.46995											5.67256	4	4.22039	4		1.34409
383	16	Subramanian et al., 1995	1995	C0		day 17	0.205974	4	0.135324	4		1.52208											5.41396	4	3.98718	4		1.35784
383	17	Subramanian et al., 1995	1995	C0		day 18	0.197756	4	0.136254	4		1.45137											4.59453	4	3.60111	4		1.27586
383	18	Subramanian et al., 1995	1995	C0		day 19	0.200759	4	0.13696	4		1.46582											4.64151	4	3.44419	4		1.34763
383	19	Subramanian et al., 1995	1995	C0		day 20	0.188361	4	0.129153	4		1.45843											4.28084	4	2.85437	4		1.49975
385	1	Subramanian et al., 1995	1995	C8		day 2	0.49169	4	0.462249	4	19	1.06369	1.2533	0.225778									13.5148	4	12.7118	4	19	1.06317	1.1767	0.162713
385	2	Subramanian et al., 1995	1995	C8		day 3	0.320355	4	0.302747	4		1.05816											11.5027	4	9.84244	4		1.16868
385	3	Subramanian et al., 1995	1995	C8		day 4	0.259113	4	0.267197	4		0.969743											10.4007	4	9.22277	4		1.12772
385	4	Subramanian et al., 1995	1995	C8		day 5	0.254074	4	0.260071	4		0.97694											8.57615	4	7.37132	4		1.16345
385	5	Subramanian et al., 1995	1995	C8		day 6	0.232686	4	0.225872	4		1.03017											8.08976	4	7.82227	4		1.0342
385	6	Subramanian et al., 1995	1995	C8		day 7	0.206023	4	0.200141	4		1.02939											7.79154	4	7.49703	4		1.03928
385	7	Subramanian et al., 1995	1995	C8		day 8	0.294087	4	0.212319	4		1.38512											6.93057	4	6.18089	4		1.12129
385	8	Subramanian et al., 1995	1995	C8		day 9	0.345619	4	0.222807	4		1.5512											6.89984	4	5.3738	4		1.28398
385	9	Subramanian et al., 1995	1995	C8		day 10	0.249555	4	0.170235	4		1.46594											6.06589	4	5.18251	4		1.17045
385	10	Subramanian et al., 1995	1995	C8		day 11	0.230253	4	0.159036	4		1.4478											5.47282	4	4.53564	4		1.20663
385	11	Subramanian et al., 1995	1995	C8		day 12	0.207408	4	0.144739	4		1.43298											5.7633	4	4.79952	4		1.20081
385	12	Subramanian et al., 1995	1995	C8		day 13	0.192448	4	0.141576	4		1.35932											6.02717	4	4.90258	4		1.22939
385	13	Subramanian et al., 1995	1995	C8		day 14	0.195422	4	0.139299	4		1.40289											5.70193	4	4.95226	4		1.15138
385	14	Subramanian et al., 1995	1995	C8		day 15	0.186495	4	0.141629	4		1.31679											5.80465	4	4.94813	4		1.1731
385	15	Subramanian et al., 1995	1995	C8		day 16	0.186535	4	0.144575	4		1.29023											5.4528	4	4.46208	4		1.22203
385	16	Subramanian et al., 1995	1995	C8		day 17	0.189795	4	0.152614	4		1.24362											5.47546	4	4.51151	4		1.21367
385	17	Subramanian et al., 1995	1995	C8		day 18	0.187082	4	0.140161	4		1.33476											5.20376	4	4.05222	4		1.28417
385	18	Subramanian et al., 1995	1995	C8		day 19	0.184001	4	0.146582	4		1.25528											5.039	4	3.96812	4		1.26987
385	19	Subramanian et al., 1995	1995	C8		day 20	0.176064	4	0.146889	4		1.19861											4.65979	4	3.77616	4		1.234
395	1	Ebel et al., 1996	1996	all roots amply watered		day -2	239.581	24	242.841	24	10	0.986577	1.06514	0.0631085
395	2	Ebel et al., 1996	1996	all roots amply watered		day 0	211.059	24	202.91	24		1.04016
395	3	Ebel et al., 1996	1996	all roots amply watered		day 3	222.468	24	213.504	24		1.04198
395	4	Ebel et al., 1996	1996	all roots amply watered		day 8	137.718	24	132.829	24		1.03681
395	5	Ebel et al., 1996	1996	all roots amply watered		day 10	267.288	24	249.36	24		1.0719
395	6	Ebel et al., 1996	1996	all roots amply watered		day 12	246.915	24	239.581	24		1.03061
395	7	Ebel et al., 1996	1996	all roots amply watered		day 15	296.624	24	271.362	24		1.09309
395	8	Ebel et al., 1996	1996	all roots amply watered		day 19	161.35	24	145.052	24		1.11236
395	9	Ebel et al., 1996	1996	all roots amply watered		day 21	298.254	24	286.845	24		1.03977
395	10	Ebel et al., 1996	1996	all roots amply watered		day 24	669.849	24	555.763	24		1.20528
396	1	Ebel et al., 1996	1996	half root system dried, half watered		day -2	247.192	24	232.661	24	10	1.06246	1.04914	0.047969
396	2	Ebel et al., 1996	1996	half root system dried, half watered		day 0	215.199	24	202.882	24		1.06071
396	3	Ebel et al., 1996	1996	half root system dried, half watered		day 3	205.199	24	188.659	24		1.08767
396	4	Ebel et al., 1996	1996	half root system dried, half watered		day 8	105.058	24	114.95	24		0.913942
396	5	Ebel et al., 1996	1996	half root system dried, half watered		day 10	238.621	24	230.572	24		1.03491
396	6	Ebel et al., 1996	1996	half root system dried, half watered		day 12	194.923	24	220.256	24		0.884986
396	7	Ebel et al., 1996	1996	half root system dried, half watered		day 15	236.418	24	240.403	24		0.983426
396	8	Ebel et al., 1996	1996	half root system dried, half watered		day 19	134.73	24	115.942	24		1.16205
396	9	Ebel et al., 1996	1996	half root system dried, half watered		day 21	276.461	24	258.478	24		1.06958
396	10	Ebel et al., 1996	1996	half root system dried, half watered		day 24	623.958	24	554.419	24		1.12543
420	1	Bryla & Duniway, 1997a	1997	Carthamus tinctorius	unstressed	time 1	918.817	5	881.893	5	10	1.04187	1.22733	0.204839									4.62197	5	4.09457	5	17	1.1288	1.181	0.166365
420	2	Bryla & Duniway, 1997a	1997	Carthamus tinctorius	unstressed	time 2	1025.33	5	881.893	5		1.16264											5.05341	5	4.65153	5		1.0864
420	3	Bryla & Duniway, 1997a	1997	Carthamus tinctorius	unstressed	time 3	957.16	5	799.527	5		1.19716											4.70642	5	4.35497	5		1.0807
420	4	Bryla & Duniway, 1997a	1997	Carthamus tinctorius	unstressed	time 4	1238.34	5	923.077	5		1.34154											4.68577	5	4.10883	5		1.14041
420	5	Bryla & Duniway, 1997a	1997	Carthamus tinctorius	unstressed	time 5	1056.57	5	765.444	5		1.38033											5.09233	5	4.69067	5		1.08563
420	6	Bryla & Duniway, 1997a	1997	Carthamus tinctorius	unstressed	time 6	1001.18	5	906.036	5		1.10502											5.09723	5	4.4943	5		1.13416
420	7	Bryla & Duniway, 1997a	1997	Carthamus tinctorius	unstressed	time 7	1192.9	5	901.775	5		1.32283											4.90041	5	4.24772	5		1.15366
420	8	Bryla & Duniway, 1997a	1997	Carthamus tinctorius	unstressed	time 8	1229.82	5	914.556	5		1.34472											5.35696	5	4.50366	5		1.18947
420	9	Bryla & Duniway, 1997a	1997	Carthamus tinctorius	unstressed	time 9	933.018	5	782.485	5		1.19238											5.41185	5	4.25708	5		1.27126
420	10	Bryla & Duniway, 1997a	1997	Carthamus tinctorius	unstressed	time 10	928.757	5	783.905	5		1.18478											5.46651	5	4.61299	5		1.18503
420	11	Bryla & Duniway, 1997a	1997	Carthamus tinctorius	unstressed	time 11																	5.27036	5	4.86848	5		1.08255
420	12	Bryla & Duniway, 1997a	1997	Carthamus tinctorius	unstressed	time 12																	5.75179	5	4.54703	5		1.26495
420	13	Bryla & Duniway, 1997a	1997	Carthamus tinctorius	unstressed	time 13																	6.25854	5	4.5015	5		1.39032
420	14	Bryla & Duniway, 1997a	1997	Carthamus tinctorius	unstressed	time 14																	5.88644	5	4.88252	5		1.20562
420	15	Bryla & Duniway, 1997a	1997	Carthamus tinctorius	unstressed	time 15																	5.99176	5	4.91185	5		1.21986
420	16	Bryla & Duniway, 1997a	1997	Carthamus tinctorius	unstressed	time 16																	6.09663	5	4.74081	5		1.28599
420	17	Bryla & Duniway, 1997a	1997	Carthamus tinctorius	unstressed	time 17																	6.15151	5	5.24756	5		1.17226
421	1	Bryla & Duniway, 1997a	1997	Carthamus tinctorius	drought stress	time 1	914.556	5	876.213	5	10	1.04376	1.03789	0.0371882									4.64685	5	4.09502	5	17	1.13476	1.05714	0.0555649
421	2	Bryla & Duniway, 1997a	1997	Carthamus tinctorius	drought stress	time 2	920.237	5	927.337	5		0.992343											5.02831	5	4.62665	5		1.08681
421	3	Bryla & Duniway, 1997a	1997	Carthamus tinctorius	drought stress	time 3	817.988	5	758.343	5		1.07865											4.73152	5	4.48049	5		1.05603
421	4	Bryla & Duniway, 1997a	1997	Carthamus tinctorius	drought stress	time 4	1026.75	5	927.337	5		1.1072											4.71132	5	4.28456	5		1.0996
421	5	Bryla & Duniway, 1997a	1997	Carthamus tinctorius	drought stress	time 5	975.621	5	737.041	5		1.3237											5.09255	5	4.91683	5		1.03574
421	6	Bryla & Duniway, 1997a	1997	Carthamus tinctorius	drought stress	time 6	829.349	5	826.509	5		1.00344											5.147	5	4.74534	5		1.08464
421	7	Bryla & Duniway, 1997a	1997	Carthamus tinctorius	drought stress	time 7	982.722	5	877.633	5		1.11974											4.90064	5	4.4741	5		1.09534
421	8	Bryla & Duniway, 1997a	1997	Carthamus tinctorius	drought stress	time 8	791.006	5	786.746	5		1.00542											4.9302	5	4.52876	5		1.08864
421	9	Bryla & Duniway, 1997a	1997	Carthamus tinctorius	drought stress	time 9	203.077	5	245.68	5		0.82659											3.20295	5	3.30292	5		0.969733
421	10	Bryla & Duniway, 1997a	1997	Carthamus tinctorius	drought stress	time 10	51.1243	5	58.2249	5		0.878049											2.25346	5	1.6512	5		1.36474
421	11	Bryla & Duniway, 1997a	1997	Carthamus tinctorius	drought stress	time 11																	1.52969	5	1.42928	5		1.07026
421	12	Bryla & Duniway, 1997a	1997	Carthamus tinctorius	drought stress	time 12																	1.25845	5	1.00741	5		1.24919
421	13	Bryla & Duniway, 1997a	1997	Carthamus tinctorius	drought stress	time 13																	1.1876	5	0.861472	5		1.37857
421	14	Bryla & Duniway, 1997a	1997	Carthamus tinctorius	drought stress	time 14																	0.614891	5	0.815944	5		0.753595
421	15	Bryla & Duniway, 1997a	1997	Carthamus tinctorius	drought stress	time 15																	0.644674	5	0.745089	5		0.865231
421	16	Bryla & Duniway, 1997a	1997	Carthamus tinctorius	drought stress	time 16																	0.674234	5	0.649353	5		1.03832
421	17	Bryla & Duniway, 1997a	1997	Carthamus tinctorius	drought stress	time 17																	0.377446	5	0.628929	5		0.600142
422	1	Bryla & Duniway, 1997a	1997	Triticum aestivum	unstressed	time 1	311.006	5	386.272	5	15	0.805147	0.984959	-0.0151553									5.25053	5	5.67774	5	20	0.924757	1.00972	0.00967447
422	2	Bryla & Duniway, 1997a	1997	Triticum aestivum	unstressed	time 2	400.473	5	391.953	5		1.02174											5.63087	5	6.15783	5		0.914425
422	3	Bryla & Duniway, 1997a	1997	Triticum aestivum	unstressed	time 3	404.734	5	488.521	5		0.828488											5.15947	5	5.68665	5		0.907296
422	4	Bryla & Duniway, 1997a	1997	Triticum aestivum	unstressed	time 4	489.941	5	492.781	5		0.994236											5.13771	5	5.33876	5		0.962341
422	5	Bryla & Duniway, 1997a	1997	Triticum aestivum	unstressed	time 5	352.189	5	506.982	5		0.694678											5.01776	5	4.99311	5		1.00494
422	6	Bryla & Duniway, 1997a	1997	Triticum aestivum	unstressed	time 6	434.556	5	404.734	5		1.07368											5.07176	5	5.04688	5		1.00493
422	7	Bryla & Duniway, 1997a	1997	Triticum aestivum	unstressed	time 7	494.201	5	498.462	5		0.991453											4.70122	5	4.92648	5		0.954275
422	8	Bryla & Duniway, 1997a	1997	Triticum aestivum	unstressed	time 8	481.42	5	420.355	5		1.14527											4.90472	5	4.90472	5		1
422	9	Bryla & Duniway, 1997a	1997	Triticum aestivum	unstressed	time 9	498.462	5	595.03	5		0.837709											4.73501	5	4.88563	5		0.96917
422	10	Bryla & Duniway, 1997a	1997	Triticum aestivum	unstressed	time 10	497.041	5	390.533	5		1.27273											4.76346	5	5.11491	5		0.931289
422	11	Bryla & Duniway, 1997a	1997	Triticum aestivum	unstressed	time 11	543.905	5	514.083	5		1.05801											4.81924	5	4.56842	5		1.0549
422	12	Bryla & Duniway, 1997a	1997	Triticum aestivum	unstressed	time 12	445.917	5	387.692	5		1.15018											4.6724	5	4.4718	5		1.04486
422	13	Bryla & Duniway, 1997a	1997	Triticum aestivum	unstressed	time 13	454.438	5	447.337	5		1.01587											4.55201	5	4.32674	5		1.05206
422	14	Bryla & Duniway, 1997a	1997	Triticum aestivum	unstressed	time 14	386.272	5	421.775	5		0.915825											5.2838	5	4.90747	5		1.07669
422	15	Bryla & Duniway, 1997a	1997	Triticum aestivum	unstressed	time 15	494.201	5	509.822	5		0.969359											4.73732	5	4.23524	5		1.11855
422	16	Bryla & Duniway, 1997a	1997	Triticum aestivum	unstressed	time 16																	4.26369	5	3.78694	5		1.12589
422	17	Bryla & Duniway, 1997a	1997	Triticum aestivum	unstressed	time 17																	4.69602	5	4.44543	5		1.05637
422	18	Bryla & Duniway, 1997a	1997	Triticum aestivum	unstressed	time 18																	5.02616	5	4.7749	5		1.05262
422	19	Bryla & Duniway, 1997a	1997	Triticum aestivum	unstressed	time 19																	4.22841	5	4.22841	5		1
422	20	Bryla & Duniway, 1997a	1997	Triticum aestivum	unstressed	time 20																	4.00626	5	3.85564	5		1.03907
423	1	Bryla & Duniway, 1997a	1997	Triticum aestivum	drought stress	time 1	357.87	5	352.189	5	15	1.01613	1.18305	0.168096									5.22565	5	5.82814	5	20	0.896624	1.16297	0.150975
423	2	Bryla & Duniway, 1997a	1997	Triticum aestivum	drought stress	time 2	471.479	5	400.473	5		1.1773											5.68108	5	6.08296	5		0.933933
423	3	Bryla & Duniway, 1997a	1997	Triticum aestivum	drought stress	time 3	396.213	5	433.136	5		0.914754											5.2099	5	5.13437	5		1.01471
423	4	Bryla & Duniway, 1997a	1997	Triticum aestivum	drought stress	time 4	428.876	5	437.396	5		0.980519											5.01242	5	5.08773	5		0.985198
423	5	Bryla & Duniway, 1997a	1997	Triticum aestivum	drought stress	time 5	364.97	5	441.657	5		0.826367											4.81693	5	4.91779	5		0.979491
423	6	Bryla & Duniway, 1997a	1997	Triticum aestivum	drought stress	time 6	445.917	5	441.657	5		1.00965											5.09664	5	4.8456	5		1.05181
423	7	Bryla & Duniway, 1997a	1997	Triticum aestivum	drought stress	time 7	364.97	5	366.391	5		0.996124											4.65034	5	4.44974	5		1.04508
423	8	Bryla & Duniway, 1997a	1997	Triticum aestivum	drought stress	time 8	451.598	5	421.775	5		1.07071											4.95582	5	4.60415	5		1.07638
423	9	Bryla & Duniway, 1997a	1997	Triticum aestivum	drought stress	time 9	390.533	5	458.698	5		0.851393											4.43355	5	4.35801	5		1.01733
423	10	Bryla & Duniway, 1997a	1997	Triticum aestivum	drought stress	time 10	357.87	5	433.136	5		0.82623											4.56263	5	4.16097	5		1.09653
423	11	Bryla & Duniway, 1997a	1997	Triticum aestivum	drought stress	time 11	276.923	5	127.811	5		2.16667											4.01592	5	3.46386	5		1.15938
423	12	Bryla & Duniway, 1997a	1997	Triticum aestivum	drought stress	time 12	275.503	5	109.349	5		2.51948											3.66826	5	2.81473	5		1.30323
423	13	Bryla & Duniway, 1997a	1997	Triticum aestivum	drought stress	time 13	109.349	5	102.249	5		1.06944											2.61969	5	2.04231	5		1.28271
423	14	Bryla & Duniway, 1997a	1997	Triticum aestivum	drought stress	time 14	113.609	5	115.03	5		0.987654											2.67302	5	2.14651	5		1.24529
423	15	Bryla & Duniway, 1997a	1997	Triticum aestivum	drought stress	time 15	11.3609	5	8.52071	5		1.33333											1.34854	5	1.07262	5		1.25724
423	16	Bryla & Duniway, 1997a	1997	Triticum aestivum	drought stress	time 16																	0.799158	5	0.573671	5		1.39306
423	17	Bryla & Duniway, 1997a	1997	Triticum aestivum	drought stress	time 17																	1.00578	5	0.604345	5		1.66425
423	18	Bryla & Duniway, 1997a	1997	Triticum aestivum	drought stress	time 18																	0.683221	5	0.532599	5		1.28281
423	19	Bryla & Duniway, 1997a	1997	Triticum aestivum	drought stress	time 19																	0.537946	5	0.437755	5		1.22888
423	20	Bryla & Duniway, 1997a	1997	Triticum aestivum	drought stress	time 20																	0.391112	5	0.290698	5		1.34543
439	1	Bryla & Duniway, 1998	1998	Carthamus tinctorius, unacclimated	drought stress	day 1																	6.28311	5	5.81944	5		1.07968	0.93867	-0.063291
439	2	Bryla & Duniway, 1998	1998	Carthamus tinctorius, unacclimated	drought stress	day 2																	6.57653	5	5.88081	5		1.1183
439	3	Bryla & Duniway, 1998	1998	Carthamus tinctorius, unacclimated	drought stress	day 3																	6.2033	5	5.91345	5		1.04901
439	4	Bryla & Duniway, 1998	1998	Carthamus tinctorius, unacclimated	drought stress	day 4																	5.48242	5	6.12	5		0.895821
439	5	Bryla & Duniway, 1998	1998	Carthamus tinctorius, unacclimated	drought stress	day 5																	2.73229	5	3.74675	5		0.729242
439	6	Bryla & Duniway, 1998	1998	Carthamus tinctorius, unacclimated	drought stress	day 6																	1.25781	5	1.60554	5		0.783419
439	7	Bryla & Duniway, 1998	1998	Carthamus tinctorius, unacclimated	drought stress	day 7																	0.739489	5	1.02942	5		0.718355
439	8	Bryla & Duniway, 1998	1998	Carthamus tinctorius, unacclimated	drought stress	day 8																	0.424399	5	0.395329	5		1.07353
439	9	Bryla & Duniway, 1998	1998	Carthamus tinctorius, unacclimated	drought stress	day 9																	0.254061	5	0.253891	5		1.00067
440	1	Bryla & Duniway, 1998	1998	Triticum aestivum, unacclimated	drought stress	day 1																	4.09057	5	4.23549	5		0.965784	0.943444	-0.058218
440	2	Bryla & Duniway, 1998	1998	Triticum aestivum, unacclimated	drought stress	day 2																	4.44178	5	4.29694	5		1.03371
440	3	Bryla & Duniway, 1998	1998	Triticum aestivum, unacclimated	drought stress	day 3																	3.25698	5	3.86583	5		0.842506
440	4	Bryla & Duniway, 1998	1998	Triticum aestivum, unacclimated	drought stress	day 4																	1.26079	5	1.92752	5		0.654099
440	5	Bryla & Duniway, 1998	1998	Triticum aestivum, unacclimated	drought stress	day 5																	0.539742	5	0.742634	5		0.726794
440	6	Bryla & Duniway, 1998	1998	Triticum aestivum, unacclimated	drought stress	day 6																	0.36932	5	0.485258	5		0.761079
440	7	Bryla & Duniway, 1998	1998	Triticum aestivum, unacclimated	drought stress	day 7																	0.285936	5	0.256866	5		1.11317
440	8	Bryla & Duniway, 1998	1998	Triticum aestivum, unacclimated	drought stress	day 8																	0.144668	5	0.144328	5		1.00236
440	9	Bryla & Duniway, 1998	1998	Triticum aestivum, unacclimated	drought stress	day 9																	0.206037	5	0.148068	5		1.3915
443	1	Bryla & Duniway, 1998	1998	Carthamus tinctorius, acclimated	drought stress	day 1																	4.13817	5	3.9935	5		1.03623	1.06649	0.0643744
443	2	Bryla & Duniway, 1998	1998	Carthamus tinctorius, acclimated	drought stress	day 2																	5.27222	5	4.48964	5		1.17431
443	3	Bryla & Duniway, 1998	1998	Carthamus tinctorius, acclimated	drought stress	day 3																	5.42063	5	4.72517	5		1.14718
443	4	Bryla & Duniway, 1998	1998	Carthamus tinctorius, acclimated	drought stress	day 4																	6.35187	5	5.56929	5		1.14052
443	5	Bryla & Duniway, 1998	1998	Carthamus tinctorius, acclimated	drought stress	day 5																	5.31208	5	4.9641	5		1.0701
443	6	Bryla & Duniway, 1998	1998	Carthamus tinctorius, acclimated	drought stress	day 6																	2.62009	5	3.22885	5		0.811462
443	7	Bryla & Duniway, 1998	1998	Carthamus tinctorius, acclimated	drought stress	day 7																	1.34834	5	1.52233	5		0.885706
443	8	Bryla & Duniway, 1998	1998	Carthamus tinctorius, acclimated	drought stress	day 8																	0.71416	5	0.569152	5		1.25478
443	9	Bryla & Duniway, 1998	1998	Carthamus tinctorius, acclimated	drought stress	day 9																	0.398729	5	0.36983	5		1.07814
444	1	Bryla & Duniway, 1998	1998	Triticum aestivum, acclimated	drought stress	day 1																	3.42384	5	3.25001	5		1.05348	1.01082	0.0107609
444	2	Bryla & Duniway, 1998	1998	Triticum aestivum, acclimated	drought stress	day 2																	4.12312	5	4.18109	5		0.986135
444	3	Bryla & Duniway, 1998	1998	Triticum aestivum, acclimated	drought stress	day 3																	4.41645	5	4.21364	5		1.04813
444	4	Bryla & Duniway, 1998	1998	Triticum aestivum, acclimated	drought stress	day 4																	4.33307	5	4.30408	5		1.00673
444	5	Bryla & Duniway, 1998	1998	Triticum aestivum, acclimated	drought stress	day 5																	2.97436	5	4.24968	5		0.699902
444	6	Bryla & Duniway, 1998	1998	Triticum aestivum, acclimated	drought stress	day 6																	1.26784	5	2.16636	5		0.58524
444	7	Bryla & Duniway, 1998	1998	Triticum aestivum, acclimated	drought stress	day 7																	0.749689	5	0.778589	5		0.962882
444	8	Bryla & Duniway, 1998	1998	Triticum aestivum, acclimated	drought stress	day 8																	0.34739	5	0.260606	5		1.33301
444	9	Bryla & Duniway, 1998	1998	Triticum aestivum, acclimated	drought stress	day 9																	0.293076	5	0.206122	5		1.42186
445	1	Schwob et al., 1998	1998	Exp 2		stage 1	14	3	19	3	5	0.736842	0.999785	-0.000214935	15	3	14	3	5	1.07143	1.05494	0.0534852	32	3	23	3	5	1.3913	1.03044	0.0299868			449
445	2	Schwob et al., 1998	1998	Exp 2		stage 2	24	3	25	3		0.96			13	3	27	3		0.481481			23	3	38	3		0.605263					449
445	3	Schwob et al., 1998	1998	Exp 2		stage 3	15	3	20	3		0.75			31	3	22	3		1.40909			25	3	24	3		1.04167					449
445	4	Schwob et al., 1998	1998	Exp 2		stage 4	35	3	32	3		1.09375			35	3	31	3		1.12903			15	3	16	3		0.9375					449
445	5	Schwob et al., 1998	1998	Exp 2		stage 5	35	3	24	3		1.45833			58	3	49	3		1.18367			20	3	17	3		1.17647					449
446	1	Wright et al., 1998	1998	Exp 1			2.5	5	0.5	5	8	5	1.74755	0.558212																			450
446	2	Wright et al., 1998	1998	Exp 1			7	5	3.5	5		2																					450
446	3	Wright et al., 1998	1998	Exp 1			8.8	5	7.2	5		1.22222																					450
446	4	Wright et al., 1998	1998	Exp 1			8.6	5	6.3	5		1.36508																					450
446	5	Wright et al., 1998	1998	Exp 1			9.7	5	8.9	5		1.08989																					450
446	6	Wright et al., 1998	1998	Exp 1			9.7	5	7.9	5		1.22785																					450
446	7	Wright et al., 1998	1998	Exp 1			7.8	5	7	5		1.11429																					450
446	8	Wright et al., 1998	1998	Exp 1			7.4	5	7.7	5		0.961039																					450
447	1	Wright et al., 1998	1998	Exp 2			3.96	5	1.72	5	6	2.30233	1.57088	0.451633																			451
447	2	Wright et al., 1998	1998	Exp 2			9.01	5	4.35	5		2.07126																					451
447	3	Wright et al., 1998	1998	Exp 2			8.75	5	5.9	5		1.48305																					451
447	4	Wright et al., 1998	1998	Exp 2			8.26	5	7.61	5		1.08541																					451
447	5	Wright et al., 1998	1998	Exp 2			9.7	5	7.99	5		1.21402																					451
447	6	Wright et al., 1998	1998	Exp 2			9.43	5	7.43	5		1.26918																					451
448	1	Aguilera-Gomez et al., 1999	1999	0 P		day 15	2.08625	5	1.7366	5	2	1.20134	2.49198	0.913076	20.3674	5	16.853	5	2	1.20853	3.1624	1.15133											452
448	2	Aguilera-Gomez et al., 1999	1999	0 P		day 50	1.01399	5	0.268065	5		3.78261			17.5719	5	3.4345	5		5.11628													452
449	1	Aguilera-Gomez et al., 1999	1999	11 P		day 15	5.62937	5	2.23776	5	2	2.51562	2.14557	0.763404	21.885	5	17.1725	5	2	1.27442	1.30986	0.269916											453
449	2	Aguilera-Gomez et al., 1999	1999	11 P		day 50	2.02797	5	1.14219	5		1.77551			23.9617	5	17.8115	5		1.34529													453
450	1	Aguilera-Gomez et al., 1999	1999	44 P		day 15	11.7716	5	4.5338	5	2	2.5964	1.65005	0.500807	23.4026	5	21.6454	5	2	1.08118	1.12966	0.121916											454
450	2	Aguilera-Gomez et al., 1999	1999	44 P		day 50	1.77156	5	2.51748	5		0.703704			23.2428	5	19.7284	5		1.17814													454
452	1	Perumal & Maun, 1999	1999	Agropyron											14.17	8	9.56	8	3	1.48222	1.43478	0.361013	.	.	.	.	.	.	.	.			456
452	2	Perumal & Maun, 1999	1999	Agropyron											13.94	8	9.13	8		1.52683			.	.	.	.	.	.	.	.			456
452	3	Perumal & Maun, 1999	1999	Agropyron											12.94	8	9.99	8		1.2953			.	.	.	.	.	.	.	.			456
453	1	Perumal & Maun, 1999	1999	Panicum											11.3	8	8.1	8	3	1.39506	1.47461	0.388391	.	.	.	.	.	.	.	.			457
453	2	Perumal & Maun, 1999	1999	Panicum											12	8	7.15	8		1.67832			.	.	.	.	.	.	.	.			457
453	3	Perumal & Maun, 1999	1999	Panicum											12.37	8	9.16	8		1.35044			.	.	.	.	.	.	.	.			457
462	1	Estrada-Luna et al., 2000	2000			week 2	0.0830769	6	0.110769	6	4	0.75	1.93524	0.660232	21.3208	6	26.8553	6	4	0.793911	1.35324	0.302502											466
462	2	Estrada-Luna et al., 2000	2000			week 4	0.310769	6	0.0830769	6		3.74074			16.9182	6	7.61006	6		2.22314													466
462	3	Estrada-Luna et al., 2000	2000			week 8	2.88615	6	1.34462	6		2.14645			18.9308	6	13.6478	6		1.3871													466
462	4	Estrada-Luna et al., 2000	2000			week 18	0.72	6	0.652308	6		1.10377			14.4025	6	14.2767	6		1.00881													466
482	1	Amerian et al., 2001	2001	Glomus mosseae	drought stress	day 2									9.52159	3	8.45217	3	4	1.12653	24.5965	3.20261	1.27785	3	1.12075	3	4	1.14018	1.54951	0.437939			486
482	2	Amerian et al., 2001	2001	Glomus mosseae	drought stress	day 3									10.4443	3	0.230295	3		45.3519			1.3035	3	0.385068	3		3.3851					486
482	3	Amerian et al., 2001	2001	Glomus mosseae	drought stress	day 4									5.16376	3	0.104443	3		49.4408			0.543618	3	0.670508	3		0.810755					486
482	4	Amerian et al., 2001	2001	Glomus mosseae	drought stress	day 5									0.257647	3	0.104443	3		2.46687			0.641757	3	0.744492	3		0.862007					486
484	1	Amerian et al., 2001	2001	Glomus intraradices	drought stress	day 2									10.1634	3	8.45217	3	4	1.20246	12.3192	2.51116	1.45911	3	1.12075	3	4	1.3019	1.31265	0.272045			488
484	2	Amerian et al., 2001	2001	Glomus intraradices	drought stress	day 3									8.78643	3	0.230295	3		38.1529			1.04367	3	0.385068	3		2.71036					488
484	3	Amerian et al., 2001	2001	Glomus intraradices	drought stress	day 4									0.939222	3	0.104443	3		8.99267			0.350261	3	0.670508	3		0.522382					488
484	4	Amerian et al., 2001	2001	Glomus intraradices	drought stress	day 5									0.0969946	3	0.104443	3		0.928683			0.533008	3	0.744492	3		0.715936					488
485	1	Amerian et al., 2001	2001	Glomus mosseae	drought recovery	hour 2									0.813559	3	0.0522034	3	2	15.5844	8.67727	2.16071	0.859152	3	0.935537	3	2	0.918351	0.918351	-0.0851753			489
485	2	Amerian et al., 2001	2001	Glomus mosseae	drought recovery	hour 7									5.22034	3	2.94915	3		1.77011			1.02719	3	1.31084	3		0.783612					489
486	1	Amerian et al., 2001	2001	Glomus intraradices	drought recovery	hour 2									0.135593	3	0.0522034	3	2	2.5974	2.14353	0.762453	1.02825	3	0.935537	3	2	1.0991	1.12237	0.11544			490
486	2	Amerian et al., 2001	2001	Glomus intraradices	drought recovery	hour 7									4.98305	3	2.94915	3		1.68966			1.50174	3	1.31084	3		1.14563					490
502	1	Diallo et al., 2001	2001	Glomus mosseae	unstressed	day 29	1.02408	5	0.943343	5	7	1.08559	1.24409	0.218405									17.4631	5	16.1479	5	7	1.08145	1.08051	0.0774288			506
502	2	Diallo et al., 2001	2001	Glomus mosseae	unstressed	day 31	0.637394	5	0.543909	5		1.17188											20.9116	5	17.8422	5		1.17203					506
502	3	Diallo et al., 2001	2001	Glomus mosseae	unstressed	day 36	1.22805	5	1.20255	5		1.0212											22.2614	5	22.6265	5		0.983862					506
502	4	Diallo et al., 2001	2001	Glomus mosseae	unstressed	day 39	0.695467	5	0.378187	5		1.83895											9.42323	5	10.3725	5		0.908479					506
502	5	Diallo et al., 2001	2001	Glomus mosseae	unstressed	day 43	0.17847	5	0.203966	5		0.875											2.65553	5	2.50978	5		1.05808					506
502	6	Diallo et al., 2001	2001	Glomus mosseae	unstressed	day 46	0.0467422	5	0.092068	5		0.507692											1.14302	5	1.87332	5		0.610159					506
502	7	Diallo et al., 2001	2001	Glomus mosseae	unstressed	day 50	0.0750708	5	0.0339943	5		2.20833											2.55924	5	1.46286	5		1.74948					506
503	1	Diallo et al., 2001	2001	Glomus mosseae	drought stressed	day 29	1.0779	5	1.28612	5	7	0.838106	0.453343	-0.791107									18.4864	5	21.5549	5	7	0.857645	0.475459	-0.743474			507
503	2	Diallo et al., 2001	2001	Glomus mosseae	drought stressed	day 31	0.427762	5	0.883853	5		0.483974											14.1894	5	27.414	5		0.517597					507
503	3	Diallo et al., 2001	2001	Glomus mosseae	drought stressed	day 36	0.68272	5	1.81303	5		0.376562											14.4437	5	30.4453	5		0.474416					507
503	4	Diallo et al., 2001	2001	Glomus mosseae	drought stressed	day 39	0.338527	5	0.869688	5		0.389251											5.33108	5	10.5189	5		0.506812					507
503	5	Diallo et al., 2001	2001	Glomus mosseae	drought stressed	day 43	0.0977337	5	0.359773	5		0.271654											1.48646	5	5.13982	5		0.289204					507
503	6	Diallo et al., 2001	2001	Glomus mosseae	drought stressed	day 46	0.100567	5	0.172805	5		0.581967											1.36166	5	3.55387	5		0.383148					507
503	7	Diallo et al., 2001	2001	Glomus mosseae	drought stressed	day 50	0.0679887	5	0.293201	5		0.231884											2.99746	5	10.0117	5		0.299395					507
504	1	Diallo et al., 2001	2001	Glomus versiforme	unstressed	day 29	1.19405	5	0.943343	5	7	1.26577	1.29118	0.255559									20.3856	5	16.1479	5	7	1.26243	1.16487	0.15261			508
504	2	Diallo et al., 2001	2001	Glomus versiforme	unstressed	day 31	0.754958	5	0.543909	5		1.38802											23.9077	5	17.8422	5		1.33995					508
504	3	Diallo et al., 2001	2001	Glomus versiforme	unstressed	day 36	1.38102	5	1.20255	5		1.14841											25.7692	5	22.6265	5		1.13889					508
504	4	Diallo et al., 2001	2001	Glomus versiforme	unstressed	day 39	0.699717	5	0.378187	5		1.85019											9.78857	5	10.3725	5		0.9437					508
504	5	Diallo et al., 2001	2001	Glomus versiforme	unstressed	day 43	0.135977	5	0.203966	5		0.666667											2.36345	5	2.50978	5		0.941699					508
504	6	Diallo et al., 2001	2001	Glomus versiforme	unstressed	day 46	0.0892351	5	0.092068	5		0.969231											2.01945	5	1.87332	5		1.07801					508
504	7	Diallo et al., 2001	2001	Glomus versiforme	unstressed	day 50	0.0594901	5	0.0339943	5		1.75											2.12027	5	1.46286	5		1.44941					508
505	1	Diallo et al., 2001	2001	Glomus versiforme	drought stressed	day 29	1.26629	5	1.28612	5	7	0.984581	0.833922	-0.181616									20.0203	5	21.5549	5	7	0.928805	1.0046	0.00458661			509
505	2	Diallo et al., 2001	2001	Glomus versiforme	drought stressed	day 31	0.788952	5	0.883853	5		0.892628											26.4643	5	27.414	5		0.965358					509
505	3	Diallo et al., 2001	2001	Glomus versiforme	drought stressed	day 36	1.41501	5	1.81303	5		0.780469											19.9236	5	30.4453	5		0.654406					509
505	4	Diallo et al., 2001	2001	Glomus versiforme	drought stressed	day 39	0.577904	5	0.869688	5		0.664495											6.71936	5	10.5189	5		0.638792					509
505	5	Diallo et al., 2001	2001	Glomus versiforme	drought stressed	day 43	0.135977	5	0.359773	5		0.377953											9.30466	5	5.13982	5		1.81031					509
505	6	Diallo et al., 2001	2001	Glomus versiforme	drought stressed	day 46	0.161473	5	0.172805	5		0.934426											3.2616	5	3.55387	5		0.91776					509
505	7	Diallo et al., 2001	2001	Glomus versiforme	drought stressed	day 50	0.352691	5	0.293201	5		1.2029											11.1806	5	10.0117	5		1.11675					509
522	1	Fidelibus et al., 2001	2001	Glomus sp. 25A	1st recovery	R1	110.5	10	135.3	10	2	0.816704	0.905614	-0.0991426									1.6	10	1.28	10	2	1.25	1.24144	0.216271			526
522	2	Fidelibus et al., 2001	2001	Glomus sp. 25A	1st recovery	R2	181.6	10	182.6	10		0.994524											0.9	10	0.73	10		1.23288					526
523	1	Fidelibus et al., 2001	2001	Glomus mosseae 51C	1st recovery	R1	140.6	10	135.3	10	2	1.03917	1.06367	0.0617266									1.54	10	1.28	10	2	1.20312	1.17006	0.157051			527
523	2	Fidelibus et al., 2001	2001	Glomus mosseae 51C	1st recovery	R2	198.7	10	182.6	10		1.08817											0.83	10	0.73	10		1.13699					527
524	1	Fidelibus et al., 2001	2001	Glomus mosseae 114C	1st recovery	R1	165	10	135.3	10	2	1.21951	1.2149	0.194665									1.46	10	1.28	10	2	1.14062	1.13196	0.123947			528
524	2	Fidelibus et al., 2001	2001	Glomus mosseae 114C	1st recovery	R2	221	10	182.6	10		1.2103											0.82	10	0.73	10		1.12329					528
525	1	Fidelibus et al., 2001	2001	Glomus intraradices FL208	1st recovery	R1	161.5	10	135.3	10	2	1.19364	1.14912	0.138998									1.63	10	1.28	10	2	1.27344	1.23946	0.214675			529
525	2	Fidelibus et al., 2001	2001	Glomus intraradices FL208	1st recovery	R2	201.7	10	182.6	10		1.1046											0.88	10	0.73	10		1.20548					529
526	1	Fidelibus et al., 2001	2001	Glomus sp. 25A	2nd recovery	R1	71.2	10	127.1	10	2	0.560189	0.759166	-0.275535									0.9	10	0.87	10	2	1.03448	1.10672	0.101396			530
526	2	Fidelibus et al., 2001	2001	Glomus sp. 25A	2nd recovery	R2	167.1	10	174.4	10		0.958142											1.12	10	0.95	10		1.17895					530
527	1	Fidelibus et al., 2001	2001	Glomus mosseae 51C	2nd recovery	R1	129.1	10	127.1	10	2	1.01574	0.93906	-0.0628754									1.12	10	0.87	10	2	1.28736	1.24368	0.218073			531
527	2	Fidelibus et al., 2001	2001	Glomus mosseae 51C	2nd recovery	R2	150.4	10	174.4	10		0.862385											1.14	10	0.95	10		1.2					531
528	1	Fidelibus et al., 2001	2001	Glomus mosseae 114C	2nd recovery	R1	133.8	10	127.1	10	2	1.05271	1.11724	0.110862									0.94	10	0.87	10	2	1.08046	1.12444	0.117285			532
528	2	Fidelibus et al., 2001	2001	Glomus mosseae 114C	2nd recovery	R2	206.1	10	174.4	10		1.18177											1.11	10	0.95	10		1.16842					532
529	1	Fidelibus et al., 2001	2001	Glomus intraradices FL208	2nd recovery	R1	65.1	10	127.1	10	2	0.512195	0.65862	-0.417608									0.81	10	0.87	10	2	0.931034	1.06025	0.0585086			533
529	2	Fidelibus et al., 2001	2001	Glomus intraradices FL208	2nd recovery	R2	140.4	10	174.4	10		0.805046											1.13	10	0.95	10		1.18947					533
530	1	Fidelibus et al., 2001	2001	Glomus sp. 25A	3rd recovery	R1	105.5	10	101.2	10	2	1.04249	0.978545	-0.0216882									0.85	10	0.63	10	2	1.34921	1.23982	0.214967			534
530	2	Fidelibus et al., 2001	2001	Glomus sp. 25A	3rd recovery	R2	99.6	10	108.9	10		0.914601											0.78	10	0.69	10		1.13043					534
531	1	Fidelibus et al., 2001	2001	Glomus mosseae 51C	3rd recovery	R1	63.6	10	101.2	10	2	0.628458	0.709546	-0.34313									0.69	10	0.63	10	2	1.09524	1.12733	0.119851			535
531	2	Fidelibus et al., 2001	2001	Glomus mosseae 51C	3rd recovery	R2	86.1	10	108.9	10		0.790634											0.8	10	0.69	10		1.15942					535
532	1	Fidelibus et al., 2001	2001	Glomus mosseae 114C	3rd recovery	R1	85.2	10	101.2	10	2	0.841897	0.899828	-0.105551									0.8	10	0.63	10	2	1.26984	1.25086	0.223833			536
532	2	Fidelibus et al., 2001	2001	Glomus mosseae 114C	3rd recovery	R2	104.3	10	108.9	10		0.957759											0.85	10	0.69	10		1.23188					536
533	1	Fidelibus et al., 2001	2001	Glomus intraradices FL208	3rd recovery	R1	99.2	10	101.2	10	2	0.980237	1.0195	0.0193156									0.83	10	0.63	10	2	1.31746	1.31815	0.27623			537
533	2	Fidelibus et al., 2001	2001	Glomus intraradices FL208	3rd recovery	R2	115.3	10	108.9	10		1.05877											0.91	10	0.69	10		1.31884					537
541	1	Davies et al., 2002a	2002	Glomus fasiculatum	unstressed	day 1	233	10	216	10	4	1.0787	1.00065	0.000648878																			545
541	2	Davies et al., 2002a	2002	Glomus fasiculatum	unstressed	day 1	219	10	187	10		1.17112																					545
541	3	Davies et al., 2002a	2002	Glomus fasiculatum	unstressed	day 14	154	10	194	10		0.793814																					545
541	4	Davies et al., 2002a	2002	Glomus fasiculatum	unstressed	day 20	257	10	268	10		0.958955																					545
542	1	Davies et al., 2002a	2002	Glomus albidum, G. claroides, G. diaphanum	unstressed	day 1	202	10	216	10	4	0.935185	0.952015	-0.0491741																			546
542	2	Davies et al., 2002a	2002	Glomus albidum, G. claroides, G. diaphanum	unstressed	day 1	205	10	187	10		1.09626																					546
542	3	Davies et al., 2002a	2002	Glomus albidum, G. claroides, G. diaphanum	unstressed	day 14	176	10	194	10		0.907216																					546
542	4	Davies et al., 2002a	2002	Glomus albidum, G. claroides, G. diaphanum	unstressed	day 20	233	10	268	10		0.869403																					546
543	1	Davies et al., 2002a	2002	Glomus fasiculatum	drought stressed	day 14	75	10	72	10	2	1.04167	0.924342	-0.078673																			547
543	2	Davies et al., 2002a	2002	Glomus fasiculatum	drought stressed	day 20	46	10	57	10		0.807018																					547
544	1	Davies et al., 2002a	2002	Glomus albidum, G. claroides, G. diaphanum	drought stressed	day 14	91	10	72	10	2	1.26389	1.07931	0.0763246																			548
544	2	Davies et al., 2002a	2002	Glomus albidum, G. claroides, G. diaphanum	drought stressed	day 20	51	10	57	10		0.894737																					548
545	1	Davies et al., 2002b	2002	no chromium		day 5	1	8	0.9	8	2	1.11111	0.993056	-0.00696867	21.4	8	20	8	2	1.07	0.979611	-0.0206											549
545	2	Davies et al., 2002b	2002	no chromium		day 36	0.7	8	0.8	8		0.875			29.7	8	33.4	8		0.889222													549
546	1	Davies et al., 2002b	2002	Cr III		day 5	1.2	8	0.9	8	2	1.33333	1.66667	0.510826	22.5	8	10.2	8	2	2.20588	10.0474	2.30731											550
546	2	Davies et al., 2002b	2002	Cr III		day 36	0.2	8	0.1	8		2			16.1	8	0.9	8		17.8889													550
547	1	Davies et al., 2002b	2002	Cr VI		day 5	0.4	8	0.3	8	2	1.33333	1.16667	0.154151	22.8	8	12.2	8	2	1.86885	23.6011	3.16129											551
547	2	Davies et al., 2002b	2002	Cr VI		day 36	0.1	8	0.1	8		1			13.6	8	0.3	8		45.3333													551
548	1	Dell'Amico et al., 2002	2002	non-stressed		T0	412.698	3	361.111	3	3	1.14286	1.14524	0.135613	13.1568	3	8.19915	3	3	1.60465	1.35845	0.306346											552
548	2	Dell'Amico et al., 2002	2002	non-stressed		T1	313.492	3	261.905	3		1.19697			11.0593	3	8.58051	3		1.28889													552
548	3	Dell'Amico et al., 2002	2002	non-stressed		T2	317.46	3	289.683	3		1.09589			10.7415	3	9.08898	3		1.18182													552
552	1	Jifon et al., 2002	2002	ambient pCO2 (35 Pa), Citrus aurantium		week 4	22.4504	8	17.5345	8	4	1.28035	1.05857	0.0569189																			556
552	2	Jifon et al., 2002	2002	ambient pCO2 (35 Pa), Citrus aurantium		week 6	35.0709	8	35.5623	8		0.986182																					556
552	3	Jifon et al., 2002	2002	ambient pCO2 (35 Pa), Citrus aurantium		week 8	75.2136	8	69.3168	8		1.08507																					556
552	4	Jifon et al., 2002	2002	ambient pCO2 (35 Pa), Citrus aurantium		week 11	88.7416	8	100.537	8		0.882675																					556
553	1	Jifon et al., 2002	2002	elevated pCO2 (70 Pa), Citrus aurantium		week 4	55.3745	8	50.4587	8	4	1.09742	1.23783	0.213357																			557
553	2	Jifon et al., 2002	2002	elevated pCO2 (70 Pa), Citrus aurantium		week 6	71.4348	8	56.2049	8		1.27097																					557
553	3	Jifon et al., 2002	2002	elevated pCO2 (70 Pa), Citrus aurantium		week 8	122.39	8	97.3269	8		1.25752																					557
553	4	Jifon et al., 2002	2002	elevated pCO2 (70 Pa), Citrus aurantium		week 11	180.143	8	135.916	8		1.32539																					557
554	1	Jifon et al., 2002	2002	ambient pCO2 (35 Pa), Citrus sinensis		week 4	25.6212	8	22.1796	8	4	1.15517	0.967644	-0.032891																			558
554	2	Jifon et al., 2002	2002	ambient pCO2 (35 Pa), Citrus sinensis		week 6	37.2589	8	37.7503	8		0.986983																					558
554	3	Jifon et al., 2002	2002	ambient pCO2 (35 Pa), Citrus sinensis		week 8	65.1147	8	77.4034	8		0.841238																					558
554	4	Jifon et al., 2002	2002	ambient pCO2 (35 Pa), Citrus sinensis		week 11	85.031	8	95.8437	8		0.887184																					558
555	1	Jifon et al., 2002	2002	elevated pCO2 (70 Pa), Citrus sinensis		week 4	65.4232	8	75.2513	8	4	0.869396	1.05944	0.0577361																			559
555	2	Jifon et al., 2002	2002	elevated pCO2 (70 Pa), Citrus sinensis		week 6	87.8736	8	80.5043	8		1.09154																					559
555	3	Jifon et al., 2002	2002	elevated pCO2 (70 Pa), Citrus sinensis		week 8	131.458	8	102.956	8		1.27683																					559
555	4	Jifon et al., 2002	2002	elevated pCO2 (70 Pa), Citrus sinensis		week 11	149.895	8	149.898	8		0.999976																					559
559	1	Alarcón et al., 2003	2003	ZAC-19		day 70									7.15663	6	1.01205	6	2	7.07143	4.85336	1.57967											563
559	2	Alarcón et al., 2003	2003	ZAC-19		day 120									8.09639	6	3.07229	6		2.63529													563
560	1	Alarcón et al., 2003	2003	Glomus aggregatum		day 70									7.04819	6	1.01205	6	2	6.96429	4.87038	1.58317											564
560	2	Alarcón et al., 2003	2003	Glomus aggregatum		day 120									8.53012	6	3.07229	6		2.77647													564
576	1	Estrada-Luna & Davies, 2003	2003	acclimatization		day 0	8.2	5	8.21667	5	4	0.997972	1.08653	0.0829875	4.21891	5	4.29298	5	4	0.982745	1.02538	0.0250623	0.00582857	5	0.00578571	5	4	1.00741	1.0844	0.0810231			580
576	2	Estrada-Luna & Davies, 2003	2003	acclimatization		day 3	6.19167	5	4.14167	5		1.49497			7.91345	5	8.50604	5		0.930333			0.00505714	5	0.00394286	5		1.28261					580
576	3	Estrada-Luna & Davies, 2003	2003	acclimatization		day 4	0.691667	5	0.791667	5		0.873684			6.72476	5	7.24366	5		0.928364			0.000964286	5	0.000985714	5		0.978261					580
576	4	Estrada-Luna & Davies, 2003	2003	acclimatization		day 5	1.59167	5	1.625	5		0.979487			12.2033	5	9.6846	5		1.26007			0.00231429	5	0.00216429	5		1.06931					580
577	1	Estrada-Luna & Davies, 2003	2003	post-acclimatization		day 6	0.691667	5	0.866667	5	7	0.798077	0.976039	-0.0242529	9.38519	5	10.0519	5	7	0.933677	1.10456	0.0994435	0.00115714	5	0.00141429	5	7	0.818182	1.02156	0.0213297			581
577	2	Estrada-Luna & Davies, 2003	2003	post-acclimatization		day 7	0.925	5	0.716667	5		1.2907			10.5673	5	7.23392	5		1.46079			0.00141429	5	0.00107143	5		1.32					581
577	3	Estrada-Luna & Davies, 2003	2003	post-acclimatization		day 8	1.35	5	1.5	5		0.9			9.37875	5	9.00838	5		1.04111			0.00182143	5	0.00165	5		1.1039					581
577	4	Estrada-Luna & Davies, 2003	2003	post-acclimatization		day 10	1.69167	5	2.225	5		0.7603			8.40955	5	8.55789	5		0.982666			0.00306429	5	0.00368571	5		0.831395					581
577	5	Estrada-Luna & Davies, 2003	2003	post-acclimatization		day 12	1.79167	5	2.1	5		0.853175			9.95867	5	10.1809	5		0.978173			0.00302143	5	0.00351429	5		0.859756					581
577	6	Estrada-Luna & Davies, 2003	2003	post-acclimatization		day 21	6.06667	5	5.75	5		1.05507			21.3378	5	19.3378	5		1.10342			0.0042	5	0.00405	5		1.03704					581
577	7	Estrada-Luna & Davies, 2003	2003	post-acclimatization		day 48	4.925	5	4.19167	5		1.17495			17.6973	5	14.3641	5		1.23205			0.00392143	5	0.00332143	5		1.18065					581
596	1	Augé et al., 2004b	2004	morning, G. intraradices, high P NM		day 253	42.2941	15	29.3906	15	16	1.43903	1.23519	0.211222																			600
596	2	Augé et al., 2004b	2004	morning, G. intraradices, high P NM		day 254	162.08	15	121.526	15		1.3337																					600
596	3	Augé et al., 2004b	2004	morning, G. intraradices, high P NM		day 256	92.8903	15	69.8449	15		1.32995																					600
596	4	Augé et al., 2004b	2004	morning, G. intraradices, high P NM		day 257	59.6745	15	46.771	15		1.27589																					600
596	5	Augé et al., 2004b	2004	morning, G. intraradices, high P NM		day 260	108.426	15	72.4785	15		1.49597																					600
596	6	Augé et al., 2004b	2004	morning, G. intraradices, high P NM		day 261	131.434	15	87.1933	15		1.50738																					600
596	7	Augé et al., 2004b	2004	morning, G. intraradices, high P NM		day 263	99.1094	15	67.7724	15		1.46239																					600
596	8	Augé et al., 2004b	2004	morning, G. intraradices, high P NM		day 264	110.136	15	99.9973	15		1.10139																					600
596	9	Augé et al., 2004b	2004	morning, G. intraradices, high P NM		day 267	72.2476	15	58.4243	15		1.2366																					600
596	10	Augé et al., 2004b	2004	morning, G. intraradices, high P NM		day 268	43.6419	15	38.1101	15		1.14515																					600
596	11	Augé et al., 2004b	2004	morning, G. intraradices, high P NM		day 270	100.72	15	117.312	15		0.858566																					600
596	12	Augé et al., 2004b	2004	morning, G. intraradices, high P NM		day 271	151.379	15	147.69	15		1.02497																					600
596	13	Augé et al., 2004b	2004	morning, G. intraradices, high P NM		day 274	124.552	15	115.336	15		1.07991																					600
596	14	Augé et al., 2004b	2004	morning, G. intraradices, high P NM		day 275	141.107	15	102.397	15		1.37804																					600
596	15	Augé et al., 2004b	2004	morning, G. intraradices, high P NM		day 276	161.352	15	157.665	15		1.02338																					600
596	16	Augé et al., 2004b	2004	morning, G. intraradices, high P NM		day 277	181.597	15	169.613	15		1.07065																					600
597	1	Augé et al., 2004b	2004	afternoon, G. intraradices, high P NM		day 256	282.474	15	193.814	15	15	1.45745	1.31163	0.271274																			601
597	2	Augé et al., 2004b	2004	afternoon, G. intraradices, high P NM		day 257	32.9897	15	25.7732	15		1.28																					601
597	3	Augé et al., 2004b	2004	afternoon, G. intraradices, high P NM		day 259	197.938	15	156.701	15		1.26316																					601
597	4	Augé et al., 2004b	2004	afternoon, G. intraradices, high P NM		day 260	96.9072	15	68.0412	15		1.42424																					601
597	5	Augé et al., 2004b	2004	afternoon, G. intraradices, high P NM		day 261	144.33	15	79.3814	15		1.81818																					601
597	6	Augé et al., 2004b	2004	afternoon, G. intraradices, high P NM		day 263	150.515	15	79.3814	15		1.8961																					601
597	7	Augé et al., 2004b	2004	afternoon, G. intraradices, high P NM		day 264	232.99	15	142.268	15		1.63768																					601
597	8	Augé et al., 2004b	2004	afternoon, G. intraradices, high P NM		day 267	14.433	15	14.433	15		1																					601
597	9	Augé et al., 2004b	2004	afternoon, G. intraradices, high P NM		day 270	336.082	15	282.474	15		1.18978																					601
597	10	Augé et al., 2004b	2004	afternoon, G. intraradices, high P NM		day 271	201.031	15	195.876	15		1.02632																					601
597	11	Augé et al., 2004b	2004	afternoon, G. intraradices, high P NM		day 273	259.794	15	206.186	15		1.26																					601
597	12	Augé et al., 2004b	2004	afternoon, G. intraradices, high P NM		day 274	191.753	15	171.134	15		1.12048																					601
597	13	Augé et al., 2004b	2004	afternoon, G. intraradices, high P NM		day 275	195.876	15	164.948	15		1.1875																					601
597	14	Augé et al., 2004b	2004	afternoon, G. intraradices, high P NM		day 276	246.392	15	228.866	15		1.07658																					601
597	15	Augé et al., 2004b	2004	afternoon, G. intraradices, high P NM		day 277	230.928	15	222.68	15		1.03704																					601
598	1	Augé et al., 2004b	2004	morning, Gi. margarita, high P NM		day 253	37.6892	15	29.3906	15	16	1.28236	1.3139	0.273003																			602
598	2	Augé et al., 2004b	2004	morning, Gi. margarita, high P NM		day 254	154.706	15	121.526	15		1.27303																					602
598	3	Augé et al., 2004b	2004	morning, Gi. margarita, high P NM		day 256	95.6518	15	69.8449	15		1.36949																					602
598	4	Augé et al., 2004b	2004	morning, Gi. margarita, high P NM		day 257	58.7546	15	46.771	15		1.25622																					602
598	5	Augé et al., 2004b	2004	morning, Gi. margarita, high P NM		day 260	119.484	15	72.4785	15		1.64854																					602
598	6	Augé et al., 2004b	2004	morning, Gi. margarita, high P NM		day 261	139.727	15	87.1933	15		1.6025																					602
598	7	Augé et al., 2004b	2004	morning, Gi. margarita, high P NM		day 263	119.384	15	67.7724	15		1.76155																					602
598	8	Augé et al., 2004b	2004	morning, Gi. margarita, high P NM		day 264	133.174	15	99.9973	15		1.33178																					602
598	9	Augé et al., 2004b	2004	morning, Gi. margarita, high P NM		day 267	86.0728	15	58.4243	15		1.47324																					602
598	10	Augé et al., 2004b	2004	morning, Gi. margarita, high P NM		day 268	43.6402	15	38.1101	15		1.14511																					602
598	11	Augé et al., 2004b	2004	morning, Gi. margarita, high P NM		day 270	100.72	15	117.312	15		0.858566																					602
598	12	Augé et al., 2004b	2004	morning, Gi. margarita, high P NM		day 271	157.828	15	147.69	15		1.06865																					602
598	13	Augé et al., 2004b	2004	morning, Gi. margarita, high P NM		day 274	136.536	15	115.336	15		1.18381																					602
598	14	Augé et al., 2004b	2004	morning, Gi. margarita, high P NM		day 275	143.872	15	102.397	15		1.40505																					602
598	15	Augé et al., 2004b	2004	morning, Gi. margarita, high P NM		day 276	190.845	15	157.665	15		1.21045																					602
598	16	Augé et al., 2004b	2004	morning, Gi. margarita, high P NM		day 277	195.42	15	169.613	15		1.15215																					602
599	1	Augé et al., 2004b	2004	afternoon, Gi. margarita, high P NM		day 256	292.784	15	193.814	15	15	1.51064	1.35307	0.302376																			603
599	2	Augé et al., 2004b	2004	afternoon, Gi. margarita, high P NM		day 257	29.8969	15	25.7732	15		1.16																					603
599	3	Augé et al., 2004b	2004	afternoon, Gi. margarita, high P NM		day 259	215.464	15	156.701	15		1.375																					603
599	4	Augé et al., 2004b	2004	afternoon, Gi. margarita, high P NM		day 260	96.9072	15	68.0412	15		1.42424																					603
599	5	Augé et al., 2004b	2004	afternoon, Gi. margarita, high P NM		day 261	154.639	15	79.3814	15		1.94805																					603
599	6	Augé et al., 2004b	2004	afternoon, Gi. margarita, high P NM		day 263	135.052	15	79.3814	15		1.7013																					603
599	7	Augé et al., 2004b	2004	afternoon, Gi. margarita, high P NM		day 264	249.485	15	142.268	15		1.75362																					603
599	8	Augé et al., 2004b	2004	afternoon, Gi. margarita, high P NM		day 267	12.3711	15	14.433	15		0.857143																					603
599	9	Augé et al., 2004b	2004	afternoon, Gi. margarita, high P NM		day 270	334.021	15	282.474	15		1.18248																					603
599	10	Augé et al., 2004b	2004	afternoon, Gi. margarita, high P NM		day 271	223.711	15	195.876	15		1.14211																					603
599	11	Augé et al., 2004b	2004	afternoon, Gi. margarita, high P NM		day 273	287.629	15	206.186	15		1.395																					603
599	12	Augé et al., 2004b	2004	afternoon, Gi. margarita, high P NM		day 274	216.495	15	171.134	15		1.26506																					603
599	13	Augé et al., 2004b	2004	afternoon, Gi. margarita, high P NM		day 275	193.814	15	164.948	15		1.175																					603
599	14	Augé et al., 2004b	2004	afternoon, Gi. margarita, high P NM		day 276	275.258	15	228.866	15		1.2027																					603
599	15	Augé et al., 2004b	2004	afternoon, Gi. margarita, high P NM		day 277	268.041	15	222.68	15		1.2037																					603
600	1	Augé et al., 2004b	2004	morning, G. intraradices, low P NM		day 253	42.2941	15	31.2357	15	16	1.35403	1.29116	0.255541																			604
600	2	Augé et al., 2004b	2004	morning, G. intraradices, low P NM		day 254	162.08	15	108.623	15		1.49214																					604
600	3	Augé et al., 2004b	2004	morning, G. intraradices, low P NM		day 256	92.8903	15	58.7865	15		1.58013																					604
600	4	Augé et al., 2004b	2004	morning, G. intraradices, low P NM		day 257	59.6745	15	43.0861	15		1.38501																					604
600	5	Augé et al., 2004b	2004	morning, G. intraradices, low P NM		day 260	108.426	15	61.4219	15		1.76526																					604
600	6	Augé et al., 2004b	2004	morning, G. intraradices, low P NM		day 261	131.434	15	67.8381	15		1.93746																					604
600	7	Augé et al., 2004b	2004	morning, G. intraradices, low P NM		day 263	99.1094	15	64.084	15		1.54656																					604
600	8	Augé et al., 2004b	2004	morning, G. intraradices, low P NM		day 264	110.136	15	89.8589	15		1.22565																					604
600	9	Augé et al., 2004b	2004	morning, G. intraradices, low P NM		day 267	72.2476	15	81.4662	15		0.886842																					604
600	10	Augé et al., 2004b	2004	morning, G. intraradices, low P NM		day 268	43.6419	15	34.4252	15		1.26773																					604
600	11	Augé et al., 2004b	2004	morning, G. intraradices, low P NM		day 270	100.72	15	89.66	15		1.12336																					604
600	12	Augé et al., 2004b	2004	morning, G. intraradices, low P NM		day 271	151.379	15	145.848	15		1.03792																					604
600	13	Augé et al., 2004b	2004	morning, G. intraradices, low P NM		day 274	124.552	15	129.161	15		0.964321																					604
600	14	Augé et al., 2004b	2004	morning, G. intraradices, low P NM		day 275	141.107	15	121.753	15		1.15896																					604
600	15	Augé et al., 2004b	2004	morning, G. intraradices, low P NM		day 276	161.352	15	165.96	15		0.972232																					604
600	16	Augé et al., 2004b	2004	morning, G. intraradices, low P NM		day 277	181.597	15	188.97	15		0.960981																					604
601	1	Augé et al., 2004b	2004	afternoon, G. intraradices, low P NM		day 256	282.474	15	160.825	15	15	1.75641	1.45656	0.376077																			605
601	2	Augé et al., 2004b	2004	afternoon, G. intraradices, low P NM		day 257	32.9897	15	23.7113	15		1.3913																					605
601	3	Augé et al., 2004b	2004	afternoon, G. intraradices, low P NM		day 259	197.938	15	159.794	15		1.23871																					605
601	4	Augé et al., 2004b	2004	afternoon, G. intraradices, low P NM		day 260	96.9072	15	61.8557	15		1.56667																					605
601	5	Augé et al., 2004b	2004	afternoon, G. intraradices, low P NM		day 261	144.33	15	72.1649	15		2																					605
601	6	Augé et al., 2004b	2004	afternoon, G. intraradices, low P NM		day 263	150.515	15	73.1959	15		2.05634																					605
601	7	Augé et al., 2004b	2004	afternoon, G. intraradices, low P NM		day 264	232.99	15	113.402	15		2.05455																					605
601	8	Augé et al., 2004b	2004	afternoon, G. intraradices, low P NM		day 267	14.433	15	6.18557	15		2.33333																					605
601	9	Augé et al., 2004b	2004	afternoon, G. intraradices, low P NM		day 270	336.082	15	223.711	15		1.5023																					605
601	10	Augé et al., 2004b	2004	afternoon, G. intraradices, low P NM		day 271	201.031	15	187.629	15		1.07143																					605
601	11	Augé et al., 2004b	2004	afternoon, G. intraradices, low P NM		day 273	259.794	15	246.392	15		1.05439																					605
601	12	Augé et al., 2004b	2004	afternoon, G. intraradices, low P NM		day 274	191.753	15	202.062	15		0.94898																					605
601	13	Augé et al., 2004b	2004	afternoon, G. intraradices, low P NM		day 275	195.876	15	171.134	15		1.14458																					605
601	14	Augé et al., 2004b	2004	afternoon, G. intraradices, low P NM		day 276	246.392	15	290.722	15		0.847518																					605
601	15	Augé et al., 2004b	2004	afternoon, G. intraradices, low P NM		day 277	230.928	15	261.856	15		0.88189																					605
602	1	Augé et al., 2004b	2004	morning, Gi. margarita, low P NM		day 253	37.6892	15	31.2357	15	16	1.20661	1.37026	0.315001																			606
602	2	Augé et al., 2004b	2004	morning, Gi. margarita, low P NM		day 254	154.706	15	108.623	15		1.42426																					606
602	3	Augé et al., 2004b	2004	morning, Gi. margarita, low P NM		day 256	95.6518	15	58.7865	15		1.6271																					606
602	4	Augé et al., 2004b	2004	morning, Gi. margarita, low P NM		day 257	58.7546	15	43.0861	15		1.36366																					606
602	5	Augé et al., 2004b	2004	morning, Gi. margarita, low P NM		day 260	119.484	15	61.4219	15		1.9453																					606
602	6	Augé et al., 2004b	2004	morning, Gi. margarita, low P NM		day 261	139.727	15	67.8381	15		2.05971																					606
602	7	Augé et al., 2004b	2004	morning, Gi. margarita, low P NM		day 263	119.384	15	64.084	15		1.86294																					606
602	8	Augé et al., 2004b	2004	morning, Gi. margarita, low P NM		day 264	133.174	15	89.8589	15		1.48204																					606
602	9	Augé et al., 2004b	2004	morning, Gi. margarita, low P NM		day 267	86.0728	15	81.4662	15		1.05655																					606
602	10	Augé et al., 2004b	2004	morning, Gi. margarita, low P NM		day 268	43.6402	15	34.4252	15		1.26768																					606
602	11	Augé et al., 2004b	2004	morning, Gi. margarita, low P NM		day 270	100.72	15	89.66	15		1.12336																					606
602	12	Augé et al., 2004b	2004	morning, Gi. margarita, low P NM		day 271	157.828	15	145.848	15		1.08214																					606
602	13	Augé et al., 2004b	2004	morning, Gi. margarita, low P NM		day 274	136.536	15	129.161	15		1.0571																					606
602	14	Augé et al., 2004b	2004	morning, Gi. margarita, low P NM		day 275	143.872	15	121.753	15		1.18167																					606
602	15	Augé et al., 2004b	2004	morning, Gi. margarita, low P NM		day 276	190.845	15	165.96	15		1.14995																					606
602	16	Augé et al., 2004b	2004	morning, Gi. margarita, low P NM		day 277	195.42	15	188.97	15		1.03413																					606
603	1	Augé et al., 2004b	2004	afternoon, Gi. margarita, low P NM		day 256	292.784	15	160.825	15	15	1.82051	1.48077	0.392561																			607
603	2	Augé et al., 2004b	2004	afternoon, Gi. margarita, low P NM		day 257	29.8969	15	23.7113	15		1.26087																					607
603	3	Augé et al., 2004b	2004	afternoon, Gi. margarita, low P NM		day 259	215.464	15	159.794	15		1.34839																					607
603	4	Augé et al., 2004b	2004	afternoon, Gi. margarita, low P NM		day 260	96.9072	15	61.8557	15		1.56667																					607
603	5	Augé et al., 2004b	2004	afternoon, Gi. margarita, low P NM		day 261	154.639	15	72.1649	15		2.14286																					607
603	6	Augé et al., 2004b	2004	afternoon, Gi. margarita, low P NM		day 263	135.052	15	73.1959	15		1.84507																					607
603	7	Augé et al., 2004b	2004	afternoon, Gi. margarita, low P NM		day 264	249.485	15	113.402	15		2.2																					607
603	8	Augé et al., 2004b	2004	afternoon, Gi. margarita, low P NM		day 267	12.3711	15	6.18557	15		2																					607
603	9	Augé et al., 2004b	2004	afternoon, Gi. margarita, low P NM		day 270	334.021	15	223.711	15		1.49309																					607
603	10	Augé et al., 2004b	2004	afternoon, Gi. margarita, low P NM		day 271	223.711	15	187.629	15		1.19231																					607
603	11	Augé et al., 2004b	2004	afternoon, Gi. margarita, low P NM		day 273	287.629	15	246.392	15		1.16736																					607
603	12	Augé et al., 2004b	2004	afternoon, Gi. margarita, low P NM		day 274	216.495	15	202.062	15		1.07143																					607
603	13	Augé et al., 2004b	2004	afternoon, Gi. margarita, low P NM		day 275	193.814	15	171.134	15		1.13253																					607
603	14	Augé et al., 2004b	2004	afternoon, Gi. margarita, low P NM		day 276	275.258	15	290.722	15		0.946809																					607
603	15	Augé et al., 2004b	2004	afternoon, Gi. margarita, low P NM		day 277	268.041	15	261.856	15		1.02362																					607
615	1	de Grandcourt et al., 2004	2004	Dicorynia guianensis P0: low P		day 117	2.29623	5	2.65294	5	3	0.865544	1.47077	0.385784																			619
615	2	de Grandcourt et al., 2004	2004	Dicorynia guianensis P0: low P		day 202	2.70152	5	1.54909	5		1.74394																					619
615	3	de Grandcourt et al., 2004	2004	Dicorynia guianensis P0: low P		day 281	3.57378	5	1.98233	5		1.80282																					619
616	1	de Grandcourt et al., 2004	2004	Dicorynia guianensis P0: intermediate P		day 117	2.88621	5	2.70785	5	3	1.06586	1.53957	0.431502																			620
616	2	de Grandcourt et al., 2004	2004	Dicorynia guianensis P0: intermediate P		day 202	1.7	5	1.19239	5		1.42572																					620
616	3	de Grandcourt et al., 2004	2004	Dicorynia guianensis P0: intermediate P		day 281	4.47922	5	2.10576	5		2.12712																					620
617	1	de Grandcourt et al., 2004	2004	Dicorynia guianensis P0: high P		day 117	3.00961	5	2.68031	5	3	1.12286	1.52573	0.42247																			621
617	2	de Grandcourt et al., 2004	2004	Dicorynia guianensis P0: high P		day 202	2.18018	5	1.28846	5		1.69209																					621
617	3	de Grandcourt et al., 2004	2004	Dicorynia guianensis P0: high P		day 281	3.71097	5	2.10584	5		1.76223																					621
618	1	de Grandcourt et al., 2004	2004	Eperua falcata P0: low P		day 117	7.16628	5	6.11241	5	3	1.17241	1.3279	0.2836																			622
618	2	de Grandcourt et al., 2004	2004	Eperua falcata P0: low P		day 202	5.22248	5	3.34895	5		1.55944																					622
618	3	de Grandcourt et al., 2004	2004	Eperua falcata P0: low P		day 281	3.95785	5	3.16159	5		1.25185																					622
619	1	de Grandcourt et al., 2004	2004	Eperua falcata P0: intermediate P		day 117	7.14286	5	5.03513	5	3	1.4186	1.34466	0.296143																			623
619	2	de Grandcourt et al., 2004	2004	Eperua falcata P0: intermediate P		day 202	5.66745	5	4.2623	5		1.32967																					623
619	3	de Grandcourt et al., 2004	2004	Eperua falcata P0: intermediate P		day 281	4.42623	5	3.44262	5		1.28571																					623
620	1	de Grandcourt et al., 2004	2004	Eperua falcata P0: high P		day 117	8.10304	5	6.79157	5	3	1.1931	1.48537	0.395661																			624
620	2	de Grandcourt et al., 2004	2004	Eperua falcata P0: high P		day 202	5.83138	5	3.23185	5		1.80435																					624
620	3	de Grandcourt et al., 2004	2004	Eperua falcata P0: high P		day 281	4.54333	5	3.11475	5		1.45865																					624
627	1	Jia et al., 2004	2004	Low N											15.19	4	9	4		1.68778	1.80162	0.588686											631
627	2	Jia et al., 2004	2004												17.22	4	8.99	4		1.91546													631
628	1	Jia et al., 2004	2004	Low N w Rhiz											21.87	4	16.28	4		1.34337	1.39089	0.329944											632
628	2	Jia et al., 2004	2004												27.56	4	19.16	4		1.43841													632
629	1	Jia et al., 2004	2004	High N											22.62	4	21.78	4		1.03857	1.05432	0.0528988											633
629	2	Jia et al., 2004	2004												23.21	4	21.69	4		1.07008													633
630	1	Jia et al., 2004	2004	High N w Rhiz											26.59	4	23.97	4		1.1093	1.09982	0.0951448											634
630	2	Jia et al., 2004	2004												27.52	4	25.24	4		1.09033													634
635	1	Sanchez-blanco et al., 2004	2004		unstressed		298.8	5	297.4	5	3	1.00471	0.992887	-0.00713801	8.18	5	8.74	5	3	0.935927	1.05632	0.0547919											639
635	2	Sanchez-blanco et al., 2004	2004		unstressed		258.5	5	269.4	5		0.95954			10.17	5	8.99	5		1.13126													639
635	3	Sanchez-blanco et al., 2004	2004		unstressed		302.6	5	298.3	5		1.01442			11.15	5	10.12	5		1.10178													639
636	1	Sanchez-blanco et al., 2004	2004		drought stress		133.3	5	133.7	5	2	0.997008	1.09365	0.0895238	5.45	5	3.56	5	2	1.5309	1.72974	0.547968											640
636	2	Sanchez-blanco et al., 2004	2004		drought stress		127.6	5	107.2	5		1.1903			3.78	5	1.96	5		1.92857													640
637	1	Siddiqui & Singh, 2004	2004		unstressed																		0.8	5	0.8	5	7	1	1.14872	0.138646			641
637	2	Siddiqui & Singh, 2004	2004		unstressed																		1	5	1	5		1					641
637	3	Siddiqui & Singh, 2004	2004		unstressed																		1.4	5	1.3	5		1.07692					641
637	4	Siddiqui & Singh, 2004	2004		unstressed																		2	5	1.5	5		1.33333					641
637	5	Siddiqui & Singh, 2004	2004		unstressed																		2.4	5	1.8	5		1.33333					641
637	6	Siddiqui & Singh, 2004	2004		unstressed																		2.7	5	2.2	5		1.22727					641
637	7	Siddiqui & Singh, 2004	2004		unstressed																		3.4	5	2.6	5		1.30769					641
638	1	Siddiqui & Singh, 2004	2004		disease stress																		0.8	5	0.8	5	7	1	1.17273	0.159332			642
638	2	Siddiqui & Singh, 2004	2004		disease stress																		1	5	1	5		1					642
638	3	Siddiqui & Singh, 2004	2004		disease stress																		1.2	5	1.2	5		1					642
638	4	Siddiqui & Singh, 2004	2004		disease stress																		1.5	5	1.1	5		1.36364					642
638	5	Siddiqui & Singh, 2004	2004		disease stress																		1.8	5	1.2	5		1.5					642
638	6	Siddiqui & Singh, 2004	2004		disease stress																		2.1	5	1.3	5		1.61538					642
638	7	Siddiqui & Singh, 2004	2004		disease stress																		2.3	5	1.4	5		1.64286					642
640	1	Khalvati et al., 2005	2005		unstressed		0.755	3	0.613	3	7	1.23165	1.17167	0.158429	33.79	3	29.71	3	7	1.13733	1.00551	0.00549167											644
640	2	Khalvati et al., 2005	2005		unstressed		0.616	3	0.646	3		0.95356			26.49	3	33.28	3		0.795974													644
640	3	Khalvati et al., 2005	2005		unstressed		0.563	3	0.649	3		0.867488			25.17	3	27.76	3		0.9067													644
640	4	Khalvati et al., 2005	2005		unstressed		0.569	3	0.491	3		1.15886			27.87	3	27.87	3		1													644
640	5	Khalvati et al., 2005	2005		unstressed		0.384	3	0.368	3		1.04348			24.43	3	22.01	3		1.10995													644
640	6	Khalvati et al., 2005	2005		unstressed		0.386	3	0.249	3		1.5502			20.98	3	19.14	3		1.09613													644
640	7	Khalvati et al., 2005	2005		unstressed		0.236	3	0.169	3		1.39645			15.8	3	15.92	3		0.992462													644
641	1	Khalvati et al., 2005	2005		drought stress		0.287	3	0.286	3	7	1.0035	1.45796	0.377035	16.32	3	11.61	3	7	1.40568	2.13223	0.757168											645
641	2	Khalvati et al., 2005	2005		drought stress		0.495	3	0.315	3		1.57143			15.4	3	9.48	3		1.62447													645
641	3	Khalvati et al., 2005	2005		drought stress		0.516	3	0.325	3		1.58769			17.76	3	7.64	3		2.32461													645
641	4	Khalvati et al., 2005	2005		drought stress		0.426	3	0.306	3		1.39216			20.46	3	9.89	3		2.06876													645
641	5	Khalvati et al., 2005	2005		drought stress		0.24	3	0.171	3		1.40351			23.56	3	10.69	3		2.20393													645
641	6	Khalvati et al., 2005	2005		drought stress		0.249	3	0.165	3		1.50909			20.57	3	7.87	3		2.61372													645
641	7	Khalvati et al., 2005	2005		drought stress		0.186	3	0.107	3		1.73832			19.14	3	7.13	3		2.68443													645
644	1	Klingeman et al., 2005	2005	NML	drought stress										7.87	6	8.04	6	11	0.978856	0.973827	-0.0265214											648
644	2	Klingeman et al., 2005	2005	NML	drought stress										2.21	6	3.06	6		0.722222													648
644	3	Klingeman et al., 2005	2005	NML	drought stress										0.42	6	0.48	6		0.875													648
644	4	Klingeman et al., 2005	2005	NML	drought stress										6.3	6	6.07	6		1.03789													648
644	5	Klingeman et al., 2005	2005	NML	drought stress										4.76	6	4.69	6		1.01493													648
644	6	Klingeman et al., 2005	2005	NML	drought stress										1.79	6	1.64	6		1.09146													648
644	7	Klingeman et al., 2005	2005	NML	drought stress										6.05	6	5.63	6		1.0746													648
644	8	Klingeman et al., 2005	2005	NML	drought stress										7.31	6	7.01	6		1.0428													648
644	9	Klingeman et al., 2005	2005	NML	drought stress										5.96	6	6.07	6		0.981878													648
644	10	Klingeman et al., 2005	2005	NML	drought stress										3.9	6	3.73	6		1.04558													648
644	11	Klingeman et al., 2005	2005	NML	drought stress										1.77	6	2.09	6		0.84689													648
645	1	Klingeman et al., 2005	2005	NMH	drought stress										7.87	6	6.85	6	11	1.14891	1.13486	0.126506											649
645	2	Klingeman et al., 2005	2005	NMH	drought stress										2.21	6	1.27	6		1.74016													649
645	3	Klingeman et al., 2005	2005	NMH	drought stress										0.42	6	0.27	6		1.55556													649
645	4	Klingeman et al., 2005	2005	NMH	drought stress										6.3	6	6.05	6		1.04132													649
645	5	Klingeman et al., 2005	2005	NMH	drought stress										4.76	6	4.24	6		1.12264													649
645	6	Klingeman et al., 2005	2005	NMH	drought stress										1.79	6	2.58	6		0.693798													649
645	7	Klingeman et al., 2005	2005	NMH	drought stress										6.05	6	5.89	6		1.02716													649
645	8	Klingeman et al., 2005	2005	NMH	drought stress										7.31	6	7.11	6		1.02813													649
645	9	Klingeman et al., 2005	2005	NMH	drought stress										5.96	6	6.45	6		0.924031													649
645	10	Klingeman et al., 2005	2005	NMH	drought stress										3.9	6	3.68	6		1.05978													649
645	11	Klingeman et al., 2005	2005	NMH	drought stress										1.77	6	1.55	6		1.14194													649
646	1	Klingeman et al., 2005	2005	NML	recovery										3.44	6	3.02	6	2	1.13907	1.10945	0.103867											650
646	2	Klingeman et al., 2005	2005	NML	recovery										2.57	6	2.38	6		1.07983													650
647	1	Klingeman et al., 2005	2005	NMH	recovery										3.44	6	3.29	6	2	1.04559	0.929442	-0.073171											651
647	2	Klingeman et al., 2005	2005	NMH	recovery										2.57	6	3.16	6		0.813291													651
649	1	Cho et al., 2006	2006	Glomus intraradices	drought stress		167.8	6	167.8	6	9	1	3.88669	1.35756																			653
649	2	Cho et al., 2006	2006	Glomus intraradices	drought stress		261.6	6	228.5	6		1.14486																					653
649	3	Cho et al., 2006	2006	Glomus intraradices	drought stress		166	6	151.2	6		1.09788																					653
649	4	Cho et al., 2006	2006	Glomus intraradices	drought stress		152.3	6	60.3	6		2.5257																					653
649	5	Cho et al., 2006	2006	Glomus intraradices	drought stress		41.4	6	20.8	6		1.99038																					653
649	6	Cho et al., 2006	2006	Glomus intraradices	drought stress		24.3	6	2.62	6		9.27481																					653
649	7	Cho et al., 2006	2006	Glomus intraradices	drought stress		23.1	6	2.62	6		8.81679																					653
649	8	Cho et al., 2006	2006	Glomus intraradices	drought stress		21.3	6	2.62	6		8.12977																					653
649	9	Cho et al., 2006	2006	Glomus intraradices	drought stress		2.62	6	2.62	6		1																					653
651	1	Cho et al., 2006	2006	Glomus intraradices, NaCl	salt stress		300	6	286.4	6	3	1.04749	1.35156	0.301256																			655
651	2	Cho et al., 2006	2006	Glomus intraradices, NaCl	salt stress		193.6	6	119.7	6		1.61738																					655
651	3	Cho et al., 2006	2006	Glomus intraradices, NaCl	salt stress		169	6	121.6	6		1.3898																					655
652	1	Cho et al., 2006	2006	Glomus intraradices, NaCl	salt + drought stress		137	6	93.3	6	9	1.46838	1.43764	0.363006																			656
652	2	Cho et al., 2006	2006	Glomus intraradices, NaCl	salt + drought stress		181.3	6	140.1	6		1.29408																					656
652	3	Cho et al., 2006	2006	Glomus intraradices, NaCl	salt + drought stress		109.3	6	85.8	6		1.27389																					656
652	4	Cho et al., 2006	2006	Glomus intraradices, NaCl	salt + drought stress		78	6	50.9	6		1.53242																					656
652	5	Cho et al., 2006	2006	Glomus intraradices, NaCl	salt + drought stress		23.2	6	20.1	6		1.15423																					656
652	6	Cho et al., 2006	2006	Glomus intraradices, NaCl	salt + drought stress		25.3	6	14.9	6		1.69799																					656
652	7	Cho et al., 2006	2006	Glomus intraradices, NaCl	salt + drought stress		23.7	6	16.4	6		1.44512																					656
652	8	Cho et al., 2006	2006	Glomus intraradices, NaCl	salt + drought stress		27.8	6	12.7	6		2.18898																					656
652	9	Cho et al., 2006	2006	Glomus intraradices, NaCl	salt + drought stress		3.8	6	4.3	6		0.883721																					656
654	1	Cho et al., 2006	2006	Glomus intraradices, macronutrients	salt stress		321.3	6	210.3	6	3	1.52782	1.37378	0.317567																			658
654	2	Cho et al., 2006	2006	Glomus intraradices, macronutrients	salt stress		117	6	106.2	6		1.10169																					658
654	3	Cho et al., 2006	2006	Glomus intraradices, macronutrients	salt stress		91.3	6	61.2	6		1.49183																					658
655	1	Cho et al., 2006	2006	Glomus intraradices, macronutrients	salt + drought stress		73.5	6	60.9	6	9	1.2069	1.42916	0.357086																			659
655	2	Cho et al., 2006	2006	Glomus intraradices, macronutrients	salt + drought stress		98.1	6	77.5	6		1.26581																					659
655	3	Cho et al., 2006	2006	Glomus intraradices, macronutrients	salt + drought stress		33	6	25.6	6		1.28906																					659
655	4	Cho et al., 2006	2006	Glomus intraradices, macronutrients	salt + drought stress		27.3	6	19.3	6		1.41451																					659
655	5	Cho et al., 2006	2006	Glomus intraradices, macronutrients	salt + drought stress		21	6	17	6		1.23529																					659
655	6	Cho et al., 2006	2006	Glomus intraradices, macronutrients	salt + drought stress		14.8	6	12.5	6		1.184																					659
655	7	Cho et al., 2006	2006	Glomus intraradices, macronutrients	salt + drought stress		7.4	6	6.8	6		1.08824																					659
655	8	Cho et al., 2006	2006	Glomus intraradices, macronutrients	salt + drought stress		6.2	6	5.7	6		1.08772																					659
655	9	Cho et al., 2006	2006	Glomus intraradices, macronutrients	salt + drought stress		3.4	6	1.1	6		3.09091																					659
657	1	Cho et al., 2006	2006	Glomus mosseae	drought stress		164.3	6	141.2	6	16	1.1636	0.83682	-0.178147																			661
657	2	Cho et al., 2006	2006	Glomus mosseae	drought stress		322.7	6	310.1	6		1.04063																					661
657	3	Cho et al., 2006	2006	Glomus mosseae	drought stress		345.3	6	327.1	6		1.05564																					661
657	4	Cho et al., 2006	2006	Glomus mosseae	drought stress		286.9	6	253.9	6		1.12997																					661
657	5	Cho et al., 2006	2006	Glomus mosseae	drought stress		392.6	6	255	6		1.53961																					661
657	6	Cho et al., 2006	2006	Glomus mosseae	drought stress		245.6	6	241.2	6		1.01824																					661
657	7	Cho et al., 2006	2006	Glomus mosseae	drought stress		77.8	6	118.5	6		0.65654																					661
657	8	Cho et al., 2006	2006	Glomus mosseae	drought stress		22.2	6	77.8	6		0.285347																					661
657	9	Cho et al., 2006	2006	Glomus mosseae	drought stress		26.6	6	37.1	6		0.716981																					661
657	10	Cho et al., 2006	2006	Glomus mosseae	drought stress		5.1	6	10.6	6		0.481132																					661
657	11	Cho et al., 2006	2006	Glomus mosseae	drought stress		3.926	6	6.8	6		0.577353																					661
657	12	Cho et al., 2006	2006	Glomus mosseae	drought stress		3.926	6	11.1	6		0.353694																					661
657	13	Cho et al., 2006	2006	Glomus mosseae	drought stress		3.926	6	10.6	6		0.370377																					661
657	14	Cho et al., 2006	2006	Glomus mosseae	drought stress		3.926	6	3.926	6		1																					661
657	15	Cho et al., 2006	2006	Glomus mosseae	drought stress		3.926	6	3.926	6		1																					661
657	16	Cho et al., 2006	2006	Glomus mosseae	drought stress		3.926	6	3.926	6		1																					661
659	1	Cho et al., 2006	2006	Glomus mosseae, NaCl	salt stress		262.1	6	243.8	6	4	1.07506	1.07918	0.0762045																			663
659	2	Cho et al., 2006	2006	Glomus mosseae, NaCl	salt stress		262.1	6	212.3	6		1.23457																					663
659	3	Cho et al., 2006	2006	Glomus mosseae, NaCl	salt stress		227.1	6	214.3	6		1.05973																					663
659	4	Cho et al., 2006	2006	Glomus mosseae, NaCl	salt stress		176.4	6	186.2	6		0.947368																					663
660	1	Cho et al., 2006	2006	Glomus mosseae, NaCl	salt + drought stress		151.7	6	129.6	6	16	1.17052	1.43319	0.3599																			664
660	2	Cho et al., 2006	2006	Glomus mosseae, NaCl	salt + drought stress		252.7	6	221.2	6		1.14241																					664
660	3	Cho et al., 2006	2006	Glomus mosseae, NaCl	salt + drought stress		229.6	6	201	6		1.14229																					664
660	4	Cho et al., 2006	2006	Glomus mosseae, NaCl	salt + drought stress		160.1	6	113.3	6		1.41306																					664
660	5	Cho et al., 2006	2006	Glomus mosseae, NaCl	salt + drought stress		186.2	6	173.9	6		1.07073																					664
660	6	Cho et al., 2006	2006	Glomus mosseae, NaCl	salt + drought stress		200.5	6	130.5	6		1.5364																					664
660	7	Cho et al., 2006	2006	Glomus mosseae, NaCl	salt + drought stress		96.1	6	65.5	6		1.46718																					664
660	8	Cho et al., 2006	2006	Glomus mosseae, NaCl	salt + drought stress		77.8	6	39.4	6		1.97462																					664
660	9	Cho et al., 2006	2006	Glomus mosseae, NaCl	salt + drought stress		39.9	6	24.6	6		1.62195																					664
660	10	Cho et al., 2006	2006	Glomus mosseae, NaCl	salt + drought stress		18.2	6	26.1	6		0.697318																					664
660	11	Cho et al., 2006	2006	Glomus mosseae, NaCl	salt + drought stress		8.9	6	4.4	6		2.02273																					664
660	12	Cho et al., 2006	2006	Glomus mosseae, NaCl	salt + drought stress		6.9	6	4.4	6		1.56818																					664
660	13	Cho et al., 2006	2006	Glomus mosseae, NaCl	salt + drought stress		5.9	6	3	6		1.96667																					664
660	14	Cho et al., 2006	2006	Glomus mosseae, NaCl	salt + drought stress		5.4	6	2.527	6		2.13692																					664
660	15	Cho et al., 2006	2006	Glomus mosseae, NaCl	salt + drought stress		2.527	6	2.527	6		1																					664
660	16	Cho et al., 2006	2006	Glomus mosseae, NaCl	salt + drought stress		2.527	6	2.527	6		1																					664
662	1	Cho et al., 2006	2006	Glomus mosseae	leached salt stress		436.5	6	350.5	6	4	1.24536	1.18926	0.17333																			666
662	2	Cho et al., 2006	2006	Glomus mosseae	leached salt stress		334.9	6	352	6		0.95142																					666
662	3	Cho et al., 2006	2006	Glomus mosseae	leached salt stress		258.6	6	251.3	6		1.02905																					666
662	4	Cho et al., 2006	2006	Glomus mosseae	leached salt stress		301.8	6	197.1	6		1.5312																					666
663	1	Cho et al., 2006	2006	Glomus mosseae	leached salt + drought stress		167.4	6	137.3	6	16	1.21923	1.16575	0.153364																			667
663	2	Cho et al., 2006	2006	Glomus mosseae	leached salt + drought stress		307.7	6	280.8	6		1.0958																					667
663	3	Cho et al., 2006	2006	Glomus mosseae	leached salt + drought stress		391	6	378.6	6		1.03275																					667
663	4	Cho et al., 2006	2006	Glomus mosseae	leached salt + drought stress		282.6	6	214.2	6		1.31933																					667
663	5	Cho et al., 2006	2006	Glomus mosseae	leached salt + drought stress		406.9	6	347.8	6		1.16993																					667
663	6	Cho et al., 2006	2006	Glomus mosseae	leached salt + drought stress		328	6	314.1	6		1.04425																					667
663	7	Cho et al., 2006	2006	Glomus mosseae	leached salt + drought stress		167.3	6	152.8	6		1.0949																					667
663	8	Cho et al., 2006	2006	Glomus mosseae	leached salt + drought stress		157.9	6	179.7	6		0.878687																					667
663	9	Cho et al., 2006	2006	Glomus mosseae	leached salt + drought stress		68.2	6	87.4	6		0.78032																					667
663	10	Cho et al., 2006	2006	Glomus mosseae	leached salt + drought stress		47.4	6	40.1	6		1.18204																					667
663	11	Cho et al., 2006	2006	Glomus mosseae	leached salt + drought stress		27.6	6	9.5	6		2.90526																					667
663	12	Cho et al., 2006	2006	Glomus mosseae	leached salt + drought stress		17.6	6	16.1	6		1.09317																					667
663	13	Cho et al., 2006	2006	Glomus mosseae	leached salt + drought stress		11.3	6	18.6	6		0.607527																					667
663	14	Cho et al., 2006	2006	Glomus mosseae	leached salt + drought stress		5	6	4.069	6		1.2288																					667
663	15	Cho et al., 2006	2006	Glomus mosseae	leached salt + drought stress		4.069	6	4.069	6		1																					667
663	16	Cho et al., 2006	2006	Glomus mosseae	leached salt + drought stress		4.069	6	4.069	6		1																					667
665	1	Cho et al., 2006	2006	AZ drought	drought stress		145.6	6	142.8	6	16	1.01961	1.3621	0.309027																			669
665	2	Cho et al., 2006	2006		drought stress		293.6	6	310.6	6		0.945267																					669
665	3	Cho et al., 2006	2006		drought stress		255.6	6	327.1	6		0.781412																					669
665	4	Cho et al., 2006	2006		drought stress		224.2	6	253.9	6		0.883025																					669
665	5	Cho et al., 2006	2006		drought stress		330.9	6	255.6	6		1.2946																					669
665	6	Cho et al., 2006	2006		drought stress		234.6	6	241.8	6		0.970223																					669
665	7	Cho et al., 2006	2006		drought stress		185.1	6	118	6		1.56864																					669
665	8	Cho et al., 2006	2006		drought stress		203.2	6	77.2	6		2.63212																					669
665	9	Cho et al., 2006	2006		drought stress		94.3	6	37.6	6		2.50798																					669
665	10	Cho et al., 2006	2006		drought stress		37.6	6	10.6	6		3.54717																					669
665	11	Cho et al., 2006	2006		drought stress		6.8	6	6.8	6		1																					669
665	12	Cho et al., 2006	2006		drought stress		11.7	6	11.1	6		1.05405																					669
665	13	Cho et al., 2006	2006		drought stress		5.6	6	9.5	6		0.589474																					669
665	14	Cho et al., 2006	2006		drought stress		3.309	6	3.309	6		1																					669
665	15	Cho et al., 2006	2006		drought stress		3.309	6	3.309	6		1																					669
665	16	Cho et al., 2006	2006		drought stress		3.309	6	3.309	6		1																					669
667	1	Cho et al., 2006	2006	AZ NaCl salt	salt stress		219	6	244.1	6	4	0.897173	1.00972	0.00967213																			671
667	2	Cho et al., 2006	2006		salt stress		254	6	212.1	6		1.19755																					671
667	3	Cho et al., 2006	2006		salt stress		221.9	6	213.6	6		1.03886																					671
667	4	Cho et al., 2006	2006		salt stress		169.2	6	186.9	6		0.905297																					671
668	1	Cho et al., 2006	2006	AZ NaCl drought/salt	salt + drought stress		119.4	6	128.7	6	16	0.927739	2.94012	1.07845																			672
668	2	Cho et al., 2006	2006		salt + drought stress		194.5	6	221.7	6		0.877312																					672
668	3	Cho et al., 2006	2006		salt + drought stress		231.6	6	200.5	6		1.15511																					672
668	4	Cho et al., 2006	2006		salt + drought stress		176.8	6	112.5	6		1.57156																					672
668	5	Cho et al., 2006	2006		salt + drought stress		173.8	6	173.8	6		1																					672
668	6	Cho et al., 2006	2006		salt + drought stress		124.9	6	130.3	6		0.958557																					672
668	7	Cho et al., 2006	2006		salt + drought stress		104.6	6	65.1	6		1.60676																					672
668	8	Cho et al., 2006	2006		salt + drought stress		99.7	6	38.9	6		2.56298																					672
668	9	Cho et al., 2006	2006		salt + drought stress		47.3	6	24.6	6		1.92276																					672
668	10	Cho et al., 2006	2006		salt + drought stress		41.4	6	26.6	6		1.55639																					672
668	11	Cho et al., 2006	2006		salt + drought stress		27.1	6	4.3	6		6.30233																					672
668	12	Cho et al., 2006	2006		salt + drought stress		19.7	6	3.8	6		5.18421																					672
668	13	Cho et al., 2006	2006		salt + drought stress		15.2	6	2.316	6		6.56304																					672
668	14	Cho et al., 2006	2006		salt + drought stress		9.8	6	2.316	6		4.23143																					672
668	15	Cho et al., 2006	2006		salt + drought stress		10.8	6	2.316	6		4.66321																					672
668	16	Cho et al., 2006	2006		salt + drought stress		13.8	6	2.316	6		5.95855																					672
670	1	Cho et al., 2006	2006	AZ leach salt	leached salt stress		259.8	6	350.1	6	4	0.742074	0.781054	-0.247111																			674
670	2	Cho et al., 2006	2006		leached salt stress		219.3	6	352.1	6		0.622834																					674
670	3	Cho et al., 2006	2006		leached salt stress		182.4	6	251.4	6		0.725537																					674
670	4	Cho et al., 2006	2006		leached salt stress		205.1	6	198.4	6		1.03377																					674
671	1	Cho et al., 2006	2006	AZ leach drought/salt	leached salt + drought stress		109.6	6	138.6	6	16	0.790765	1.88601	0.634462																			675
671	2	Cho et al., 2006	2006		leached salt + drought stress		281.8	6	307.7	6		0.915827																					675
671	3	Cho et al., 2006	2006		leached salt + drought stress		293.7	6	379.8	6		0.773302																					675
671	4	Cho et al., 2006	2006		leached salt + drought stress		204.9	6	215.8	6		0.94949																					675
671	5	Cho et al., 2006	2006		leached salt + drought stress		314.9	6	349.1	6		0.902034																					675
671	6	Cho et al., 2006	2006		leached salt + drought stress		212.1	6	315.9	6		0.671415																					675
671	7	Cho et al., 2006	2006		leached salt + drought stress		151.4	6	169.5	6		0.893215																					675
671	8	Cho et al., 2006	2006		leached salt + drought stress		168.5	6	180.9	6		0.931454																					675
671	9	Cho et al., 2006	2006		leached salt + drought stress		82.8	6	89.6	6		0.924107																					675
671	10	Cho et al., 2006	2006		leached salt + drought stress		101.5	6	41.3	6		2.45763																					675
671	11	Cho et al., 2006	2006		leached salt + drought stress		94.7	6	11.2	6		8.45536																					675
671	12	Cho et al., 2006	2006		leached salt + drought stress		37.6	6	18.4	6		2.04348																					675
671	13	Cho et al., 2006	2006		leached salt + drought stress		26.1	6	14.7	6		1.77551																					675
671	14	Cho et al., 2006	2006		leached salt + drought stress		16.2	6	4.8	6		3.375																					675
671	15	Cho et al., 2006	2006		leached salt + drought stress		12.6	6	3.798	6		3.31754																					675
671	16	Cho et al., 2006	2006		leached salt + drought stress		3.798	6	3.798	6		1																					675
684	1	Hsu & Lee, 2006	2006	P1		PAR 100									3.8448	4	0.414169	4	8	9.28316	2.98343	1.09307											688
684	2	Hsu & Lee, 2006	2006	P1		PAR 300									4.97351	4	1.24251	4		4.00281													688
684	3	Hsu & Lee, 2006	2006	P1		PAR 600									5.55466	4	2.24567	4		2.4735													688
684	4	Hsu & Lee, 2006	2006	P1		PAR 900									6.67771	4	3.24839	4		2.0557													688
684	5	Hsu & Lee, 2006	2006	P1		PAR 1200									7.13766	4	4.55019	4		1.56865													688
684	6	Hsu & Lee, 2006	2006	P1		PAR 1500									7.11717	4	4.89068	4		1.45525													688
684	7	Hsu & Lee, 2006	2006	P1		PAR 1000									7.03695	4	4.63084	4		1.51958													688
684	8	Hsu & Lee, 2006	2006	P1		PAR 2000									6.78234	4	4.49526	4		1.50878													688
685	1	Hsu & Lee, 2006	2006	P2		PAR 100									2.58005	4	1.61787	4	8	1.59472	1.34534	0.296644											689
685	2	Hsu & Lee, 2006	2006	P2		PAR 300									3.64948	4	2.20556	4		1.65467													689
685	3	Hsu & Lee, 2006	2006	P2		PAR 600									4.35139	4	3.26845	4		1.33133													689
685	4	Hsu & Lee, 2006	2006	P2		PAR 900									4.93253	4	3.91019	4		1.26146													689
685	5	Hsu & Lee, 2006	2006	P2		PAR 1200									5.87335	4	5.27215	4		1.11403													689
685	6	Hsu & Lee, 2006	2006	P2		PAR 1500									6.21428	4	5.01144	4		1.24002													689
685	7	Hsu & Lee, 2006	2006	P2		PAR 1000									6.07433	4	4.6291	4		1.31221													689
685	8	Hsu & Lee, 2006	2006	P2		PAR 2000									5.94005	4	4.73591	4		1.25426													689
716	1	Augé et al., 2008	2008				225.3	15	152	15	8	1.48224	1.27	0.239019																			720
716	2	Augé et al., 2008	2008				216.2	15	188.9	15		1.14452																					720
716	3	Augé et al., 2008	2008				204.5	15	152.7	15		1.33923																					720
716	4	Augé et al., 2008	2008				207.5	15	166.9	15		1.24326																					720
716	5	Augé et al., 2008	2008				247	15	178.7	15		1.3822																					720
716	6	Augé et al., 2008	2008				234.5	15	193.9	15		1.20939																					720
716	7	Augé et al., 2008	2008				165.5	15	145.4	15		1.13824																					720
716	8	Augé et al., 2008	2008				212.2	15	173.8	15		1.22094																					720
729	1	Koocheki et al., 2008	2008	- bacteria		tasseling									3.31081	3	2.93243	3	2	1.12903	1.25964	0.230824											733
729	2	Koocheki et al., 2008	2008	- bacteria		seed filling									5.39189	3	3.87838	3		1.39024													733
730	1	Koocheki et al., 2008	2008	+ bacteria		tasseling									4.44595	3	3.40541	3	2	1.30556	1.2405	0.215512											734
730	2	Koocheki et al., 2008	2008	+ bacteria		seed filling									6.33784	3	5.39189	3		1.17544													734
735	1	Mortimer et al., 2008	2008	Low P											10.41	6	9.03	6	3	1.15282	1.16407	0.151921											739
735	2	Mortimer et al., 2008	2008	Low P											7.47	6	6.48	6		1.15278													739
735	3	Mortimer et al., 2008	2008	Low P											7.44	6	6.27	6		1.1866													739
736	1	Mortimer et al., 2008	2008	High P											10.04	6	9.42	6	3	1.06582	1.0005	0.000502716											740
736	2	Mortimer et al., 2008	2008	High P											7.66	6	7.88	6		0.972081													740
736	3	Mortimer et al., 2008	2008	High P											6.62	6	6.87	6		0.96361													740
742	1	Shi et al., 2008	2008	Glomus intraradices			0.297	4	0.256	4	3	1.16016	1.47431	0.388189	22.62	4	16.47	4	3	1.37341	1.28323	0.249384											746
742	2	Shi et al., 2008	2008	Glomus intraradices			0.1	4	0.093	4		1.07527			14.46	4	13.26	4		1.0905													746
742	3	Shi et al., 2008	2008	Glomus intraradices			0.14	4	0.064	4		2.1875			11.71	4	8.45	4		1.3858													746
743	1	Shi et al., 2008	2008	Glomus mosseae			0.26	4	0.256	4	3	1.01562	1.4366	0.362282	21.32	4	16.47	4	3	1.29447	1.26102	0.231917											747
743	2	Shi et al., 2008	2008	Glomus mosseae			0.116	4	0.093	4		1.24731			16.6	4	13.26	4		1.25189													747
743	3	Shi et al., 2008	2008	Glomus mosseae			0.131	4	0.064	4		2.04688			10.45	4	8.45	4		1.23669													747
746	1	Amaya-Carpio, 2009	2009	fertilizer 10% rate		30 d	0.3	4	0.4	4	2	0.75	0.875	-0.133531	13.4	4	11.5	4	2	1.16522	1.21443	0.194272											750
746	2	Amaya-Carpio, 2009	2009	fertilizer 10% rate		60 d	0.2	4	0.2	4		1			13.9	4	11	4		1.26364													750
747	1	Amaya-Carpio, 2009	2009	fertilizer 30% rate		30 d	0.3	4	0.2	4	2	1.5	2.25	0.81093	12.1	4	10.7	4	2	1.13084	1.09298	0.0889076											751
747	2	Amaya-Carpio, 2009	2009	fertilizer 30% rate		60 d	0.3	4	0.1	4		3			13.4	4	12.7	4		1.05512													751
748	1	Amaya-Carpio, 2009	2009	fertilizer 100% rate		30 d	0.6	4	0.5	4	2	1.2	1.1	0.0953102	15.1	4	14.1	4	2	1.07092	1.09748	0.0930135											752
748	2	Amaya-Carpio, 2009	2009	fertilizer 100% rate		60 d	0.2	4	0.2	4		1			14.5	4	12.9	4		1.12403													752
759	1	Fang et al., 2010	2010	Glomus mosseae			0.127	30	0.106	30	5	1.19811	1.30932	0.26951	10.83	30	9.12	30	5	1.1875	1.18243	0.167575	3.84119	30	3.53092	30	5	1.08787	1.21672	0.196163			763
759	2	Fang et al., 2010	2010	Glomus mosseae			0.203	30	0.171	30		1.18713			11.48	30	9.73	30		1.17986			3.60895	30	2.97171	30		1.21444					763
759	3	Fang et al., 2010	2010	Glomus mosseae			0.143	30	0.113	30		1.26549			9.95	30	9.71	30		1.02472			3.34396	30	3.00117	30		1.11422					763
759	4	Fang et al., 2010	2010	Glomus mosseae			0.179	30	0.126	30		1.42063			11.99	30	9.76	30		1.22848			2.60513	30	2.01682	30		1.2917					763
759	5	Fang et al., 2010	2010	Glomus mosseae			0.149	30	0.101	30		1.47525			9.7	30	7.51	30		1.29161			2.09492	30	1.52314	30		1.3754					763
760	1	Fang et al., 2010	2010	Glomus intraradices			0.12	30	0.106	30	5	1.13208	1.22413	0.202229	10.87	30	9.12	30	5	1.19189	1.17409	0.160492	4.20035	30	3.53092	30	5	1.18959	1.36916	0.314201			764
760	2	Fang et al., 2010	2010	Glomus intraradices			0.223	30	0.171	30		1.30409			11.68	30	9.73	30		1.20041			3.6085	30	2.97171	30		1.21429					764
760	3	Fang et al., 2010	2010	Glomus intraradices			0.135	30	0.113	30		1.19469			9.87	30	9.71	30		1.01648			4.47167	30	3.00117	30		1.48997					764
760	4	Fang et al., 2010	2010	Glomus intraradices			0.169	30	0.126	30		1.34127			10.64	30	9.76	30		1.09016			2.89885	30	2.01682	30		1.43734					764
760	5	Fang et al., 2010	2010	Glomus intraradices			0.116	30	0.101	30		1.14851			10.3	30	7.51	30		1.3715			2.30701	30	1.52314	30		1.51464					764
761	1	Fang et al., 2010	2010	Glomus versiforme			0.119	30	0.106	30	5	1.12264	1.17963	0.165202	9.72	30	9.12	30	5	1.06579	1.11333	0.107352	3.82396	30	3.53092	30	5	1.08299	1.25468	0.226879			765
761	2	Fang et al., 2010	2010	Glomus versiforme			0.183	30	0.171	30		1.07018			10.89	30	9.73	30		1.11922			3.70626	30	2.97171	30		1.24718					765
761	3	Fang et al., 2010	2010	Glomus versiforme			0.173	30	0.113	30		1.53097			9.95	30	9.71	30		1.02472			3.63749	30	3.00117	30		1.21202					765
761	4	Fang et al., 2010	2010	Glomus versiforme			0.133	30	0.126	30		1.05556			11.32	30	9.76	30		1.15984			2.80046	30	2.01682	30		1.38855					765
761	5	Fang et al., 2010	2010	Glomus versiforme			0.113	30	0.101	30		1.11881			8.99	30	7.51	30		1.19707			2.04502	30	1.52314	30		1.34263					765
762	1	Fang et al., 2010	2010	G mosseae + G. intraradices			0.226	30	0.106	30	5	2.13208	1.90236	0.643096	11.83	30	9.12	30	5	1.29715	1.28405	0.25002	5.29498	30	3.53092	30	5	1.4996	1.52051	0.419043			766
762	2	Fang et al., 2010	2010	G mosseae + G. intraradices			0.272	30	0.171	30		1.59064			12.76	30	9.73	30		1.31141			4.44153	30	2.97171	30		1.4946					766
762	3	Fang et al., 2010	2010	G mosseae + G. intraradices			0.221	30	0.113	30		1.95575			11.7	30	9.71	30		1.20494			4.66709	30	3.00117	30		1.55509					766
762	4	Fang et al., 2010	2010	G mosseae + G. intraradices			0.231	30	0.126	30		1.83333			12.16	30	9.76	30		1.2459			2.9308	30	2.01682	30		1.45318					766
762	5	Fang et al., 2010	2010	G mosseae + G. intraradices			0.202	30	0.101	30		2			10.22	30	7.51	30		1.36085			2.4371	30	1.52314	30		1.60005					766
763	1	Fang et al., 2010	2010	G mosseae + G. versiforme			0.211	30	0.106	30	5	1.99057	1.73717	0.552256	11.55	30	9.12	30	5	1.26645	1.30306	0.264719	4.29729	30	3.53092	30	5	1.21705	1.63713	0.492947			767
763	2	Fang et al., 2010	2010	G mosseae + G. versiforme			0.311	30	0.171	30		1.81871			12.73	30	9.73	30		1.30832			4.81719	30	2.97171	30		1.62102					767
763	3	Fang et al., 2010	2010	G mosseae + G. versiforme			0.181	30	0.113	30		1.60177			11.67	30	9.71	30		1.20185			4.97724	30	3.00117	30		1.65843					767
763	4	Fang et al., 2010	2010	G mosseae + G. versiforme			0.223	30	0.126	30		1.76984			12.72	30	9.76	30		1.30328			3.04493	30	2.01682	30		1.50977					767
763	5	Fang et al., 2010	2010	G mosseae + G. versiforme			0.152	30	0.101	30		1.50495			10.78	30	7.51	30		1.43542			3.31953	30	1.52314	30		2.1794					767
764	1	Fang et al., 2010	2010	G intraradices + G. versiforme			0.188	30	0.106	30	5	1.77358	1.73132	0.548882	13.15	30	9.12	30	5	1.44189	1.32427	0.280858	5.01628	30	3.53092	30	5	1.42067	1.62905	0.487994			768
764	2	Fang et al., 2010	2010	G intraradices + G. versiforme			0.281	30	0.171	30		1.64327			12.77	30	9.73	30		1.31244			4.58788	30	2.97171	30		1.54385					768
764	3	Fang et al., 2010	2010	G intraradices + G. versiforme			0.203	30	0.113	30		1.79646			11.11	30	9.71	30		1.14418			4.99323	30	3.00117	30		1.66376					768
764	4	Fang et al., 2010	2010	G intraradices + G. versiforme			0.233	30	0.126	30		1.84921			12.76	30	9.76	30		1.30738			3.04448	30	2.01682	30		1.50954					768
764	5	Fang et al., 2010	2010	G intraradices + G. versiforme			0.161	30	0.101	30		1.59406			10.63	30	7.51	30		1.41545			3.05755	30	1.52314	30		2.0074					768
781	1	Gonzalez-Dugo, 2010	2010		unstressed																		21.8	3	22.5	3	7	0.968889	1.09761	0.0931335			785
781	2	Gonzalez-Dugo, 2010	2010		unstressed																		32.6	3	31.7	3		1.02839					785
781	3	Gonzalez-Dugo, 2010	2010		unstressed																		31.5	3	20.4	3		1.54412					785
781	4	Gonzalez-Dugo, 2010	2010		unstressed																		39.3	3	39.2	3		1.00255					785
781	5	Gonzalez-Dugo, 2010	2010		unstressed																		41.8	3	41.6	3		1.00481					785
781	6	Gonzalez-Dugo, 2010	2010		unstressed																		37.4	3	34.9	3		1.07163					785
781	7	Gonzalez-Dugo, 2010	2010		unstressed																		54.1	3	50.9	3		1.06287					785
782	1	Gonzalez-Dugo, 2010	2010		drought stress																		22	3	22.5	3	7	0.977778	2.06552	0.72538			786
782	2	Gonzalez-Dugo, 2010	2010		drought stress																		18.9	3	11.5	3		1.64348					786
782	3	Gonzalez-Dugo, 2010	2010		drought stress																		12.5	3	1.6	3		7.8125					786
782	4	Gonzalez-Dugo, 2010	2010		drought stress																		15.6	3	15.1	3		1.03311					786
782	5	Gonzalez-Dugo, 2010	2010		drought stress																		10.3	3	8.2	3		1.2561					786
782	6	Gonzalez-Dugo, 2010	2010		drought stress																		10.8	3	10.4	3		1.03846					786
782	7	Gonzalez-Dugo, 2010	2010		drought stress																		9.9	3	14.2	3		0.697183					786
847	1	Echevarría et al., 2011b	2011	Glomus constrictum, G. geosporum, G. fasciculatum, Acaulospora scrobiculata		time 1	629.685	9	310.856	9	2	2.02565	2.06152	0.723445	35.1528	9	18.1012	9	2	1.94202	1.59226	0.465153											851
847	2	Echevarría et al., 2011b	2011	Glomus constrictum, G. geosporum, G. fasciculatum, Acaulospora scrobiculata		time 2	510.263	9	243.284	9		2.0974			19.9994	9	16.0961	9		1.2425													851
848	1	Echevarría et al., 2011b	2011	Hoi-like Glomus sp.		time 1	378.136	9	310.856	9	2	1.21644	1.33533	0.289179	19.5954	9	18.1012	9	2	1.08255	1.28363	0.249691											852
848	2	Echevarría et al., 2011b	2011	Hoi-like Glomus sp.		time 2	353.789	9	243.284	9		1.45423			23.8981	9	16.0961	9		1.48471													852
865	1	Qiao et al., 2011	2011		unstressed		58.49	3	54.25	3	4	1.07816	1.08378	0.0804586	6.88	3	5.99	3	4	1.14858	1.14338	0.133992											869
865	2	Qiao et al., 2011	2011		unstressed		57.28	3	53.19	3		1.07689			6.78	3	5.95	3		1.1395													869
865	3	Qiao et al., 2011	2011		unstressed		56.06	3	51.81	3		1.08203			6.8	3	5.93	3		1.14671													869
865	4	Qiao et al., 2011	2011		unstressed		55.32	3	50.38	3		1.09805			6.73	3	5.91	3		1.13875													869
866	1	Qiao et al., 2011	2011		drought stress		58.33	3	54.03	3	4	1.07959	1.15389	0.143143	6.88	3	5.96	3	4	1.15436	1.16815	0.155417											870
866	2	Qiao et al., 2011	2011		drought stress		56.69	3	50.72	3		1.11771			6.74	3	5.77	3		1.16811													870
[truncated: 76 more rows]

## Sheet: Articles
Articles
[truncated: 220 more rows]
